# Supplementary material for: Effect of Fermented Corn-Soybean Meal on Serum Immunity, the Expression of Genes Related to Gut Immunity, Gut Microbiota, and Bacterial Metabolites in Grower-Finisher Pigs
Source: Front Microbiol. 2019 Nov 20;10:2620. doi: 10.3389/fmicb.2019.02620 (PMC6879430; doi:10.3389/fmicb.2019.02620)
Supplement: Supplementary file 2 [file Data_Sheet_2.xlsx]

## Sheet: LC-MS(ESI-)
ID	RT [min]	Mean-treatment	Mean-control	VIP	Pvalue	Molecular Weight	Formula	Name_des	T/C
Com_1004_neg	9.667	95861.6	303402	1.35264	0.00145508	242.13	C16 H18 O2	Bisphenol B	down
Com_1010_neg	9.523	66199.3	258076	1.66848	0.00283685	284.104	C17 H16 O4	Caffeic acid phenethyl ester	down
Com_1015_neg	8.631	18920.8	152458	1.89089	0.00788538	294.113	C12 H22 O6 S	[Similar to: Dodecanedioic acid; ?Mass: -63.9614 Da]	down
Com_1016_neg	8.471	3692.03	186986	4.33316	4.26371e-06	226.074	C13 H10 N2 O2	[Similar to: Torsemide; ?Mass: 122.0518 Da]	down
Com_1031_neg	9.521	46428	252044	1.97755	0.000389793	238.099	C16 H14 O2	BM45N45FIZ	down
Com_1045_neg	13.625	64421.8	234664	1.37562	0.0040207	558.381	C36 H50 N2 O3	[Similar to: 6-O-Hexopyranosyl-1-O-[19-hydroxy-28-oxo-3-(pentopyranosyloxy)olean-12-en-28-yl]hexopyranose; ?Mass: 370.1223 Da]	down
Com_1086_neg	11.359	2767.84	380980	5.60903	9.80751e-07	136.038	C5 H4 N4 O	Hypoxanthine	down
Com_1138_neg	8.859	71322.5	317672	1.83829	0.00170269	300.099	C14 H18 N2 Na O2 P	[Similar to: Tetracycline; ?Mass: 144.0542 Da]	down
Com_115_neg	11.853	2.04792e+06	9.53528e+06	1.72596	4.83832e-07	158.13	C9 H18 O2	Nonanoic acid	down
Com_1165_neg	8.833	9138.39	264434	3.74981	3.53244e-10	233.068	C12 H11 N O4	1X2A1U6BH3	down
Com_1170_neg	11.64	56163.4	327166	2.0028	7.77351e-06	411.298	C23 H41 N O5	3-Hydroxyhexadecadienoylcarnitine	down
Com_1182_neg	7.61	1434.71	176679	5.37143	4.12884e-09	343.105	C17 H14 N5 Na O2	[Similar to: 6-Hydroxymelatonin; ?Mass: -94.9888 Da]	down
Com_1209_neg	11.482	53563.9	237489	1.8856	0.00405223	592.325	C24 H52 N2 O12 S	[Similar to: (1?3?8?,9?)-1-Acetoxy-3-{[(1R)-4-O-(6-deoxy-3-O-methylhexopyranosyl)hexopyranosyl]oxy}-14-hydroxycard-20(22)-enolide; ?Mass: 162.0525 Da]	down
Com_121_neg	2.771	294109	4.34343e+06	2.83822	4.79068e-05	135.054	C5 H5 N5	Adenine	down
Com_1233_neg	10.689	19728.7	263359	3.16918	0.000655799	445.303	C20 H45 N3 Na O4 P	[Similar to: Corchorifatty acid F; ?Mass: -117.0780 Da]	down
Com_1236_neg	4.889	74446.5	292480	1.71454	0.00400644	124.088	C8 H12 O	PR4J26TQJD	down
Com_1249_neg	1.265	65411	183324	1.02841	0.00785238	175.084	C7 H13 N O4	APM	down
Com_1305_neg	6.038	71683.7	179775	1.01535	0.0135761	145.052	C9 H7 N O	4-Indolecarbaldehyde	down
Com_131_neg	12.509	894871	6.64332e+06	2.20232	2.00822e-05	314.245	C18 H34 O4	(+/-)12(13)-DiHOME	down
Com_1326_neg	9.948	90404.3	254920	1.17523	0.000103777	274.177	C14 H26 O5	3-Hydroxytetradecanedioic acid	down
Com_1335_neg	10.508	15354.6	134362	2.39944	5.38522e-05	454.303	C25 H38 N6 O2	[Similar to: Arjungenin; ?Mass: 50.0416 Da]	down
Com_1339_neg	8.582	13541.5	259147	3.55776	0.000213583	242.079	C10 H11 N4 Na O2	[Similar to: (-)-Camphanic acid; ?Mass: -43.9893 Da]	down
Com_1346_neg	4.839	55763.1	243400	1.81154	0.00242117	170.094	C9 H14 O3	04B3GME3IJ	down
Com_1355_neg	12.306	32263.2	224851	2.15861	1.48359e-08	526.36		[Similar to: Deoxycholic acid; ?Mass: -134.0678 Da]	down
Com_1369_neg	10.001	2464.23	154886	4.51093	1.31681e-06	405.226	C21 H31 N3 O5	Lisinopril	down
Com_141_neg	9.667	1.61009e+06	5.05098e+06	1.32128	0.00139528	286.12	C17 H18 O4	Diphenolic acid	down
Com_1434_neg	14.071	53303.4	222332	1.59741	1.8594e-06	294.219	C18 H30 O3	13-KODE	down
Com_1455_neg	6.888	65218.4	217789	1.35959	0.0102511	216.136	C11 H20 O4	7059GFK8NV	down
Com_1527_neg	2.812	12953.8	98123.7	2.00678	0.000877917	171.031	C5 H6 Cl N5	[Similar to: Acetyl-CoA; ?Mass: 638.0949 Da]	down
Com_1529_neg	12.543	32923.5	105145	1.36052	0.0182229	550.351	C28 H52 N2 Na O5 P	[Similar to: Stercobilin; ?Mass: 43.9908 Da]	down
Com_1557_neg	6.038	54731.2	142657	1.06482	0.00775283	189.042	C10 H7 N O3	Kynurenic acid	down
Com_155_neg	10.207	980192	4.36758e+06	1.73136	0.000328139	204.091	C11 H12 N2 O2	DL-Tryptophan	down
Com_158_neg	2.07	11569.6	3.66812e+06	6.34484	3.7401e-08	147.068	C11 H13 N O3	N-Acetyl-L-phenylalanine	down
Com_159_neg	2.047	7790.77	3.65984e+06	6.7895	5.33645e-09	207.089	C11 H13 N O3	N-Acetyl-L-phenylalanine	down
Com_1600_neg	1.414	71815.5	180617	1.06939	0.00100942	199.095	C8 H13 N3 O3	N-(2-Cyanoethyl)-L-glutamine	down
Com_1616_neg	6.741	45432.1	125857	1.25514	0.00461558	300.099	C17 H16 O5	phellopterin	down
Com_1661_neg	14.93	48297.8	140383	1.19894	0.00165155	414.349	C28 H46 O2	5alpha-ergosta-7,22-diene-3beta,5-diol	down
Com_1671_neg	11.867	31694.9	134303	1.70241	0.000964545	380.222	C22 H35 Cl Na2	[Similar to: L-Cysteine-S-sulfate; ?Mass: -179.2459 Da]	down
Com_168_neg	13.011	870229	3.95219e+06	1.55901	0.00228315	316.261	C18 H36 O4	9,10-Dihydroxystearic acid	down
Com_1706_neg	10.181	22857.9	74911.7	1.13053	0.0216783	308.198	C18 H28 O4	5-O-methyl embelin	down
Com_1711_neg	13.927	64110.3	161799	1.10138	0.00115272	292.203	C18 H30 O4	13(S)-HpOTrE	down
Com_1715_neg	12.427	3026.17	139488	4.24446	3.82853e-09	358.271	C20 H38 O5	(9alpha,11alpha,15S)-9,11,15-Trihydroxyprostan-1-oic acid	down
Com_1770_neg	9.491	38766.1	128062	1.32434	9.56202e-05	188.141	C10 H20 O3	3-Hydroxydecanoic acid	down
Com_1771_neg	1.478	40898.8	111148	1.13672	0.00559526	199.095	C8 H13 N3 O3	N-(2-Cyanoethyl)-L-glutamine	down
Com_1811_neg	10.793	30020.1	87549.8	1.09077	0.00919044	302.209	C16 H30 O5	8-Hydroxyhexadecanedioic acid	down
Com_1822_neg	7.185	17699.5	158163	2.49336	6.29214e-06	200.104	C10 H16 O4	(+/-)-Camphoric acid	down
Com_1827_neg	8	11863.8	112257	2.36762	0.000208254	184.1	C12 H12 N2	Benzidine	down
Com_182_neg	10.673	615443	3.98478e+06	2.10421	5.79797e-05	394.202	C18 H34 O7 S	[Similar to: Prostaglandin F1a; ?Mass: -37.9457 Da]	down
Com_1836_neg	12.137	35263.5	122457	1.36958	8.0206e-05	390.189	C18 H35 Br N2 O2	[Similar to: 2-(Hexopyranosyloxy)-1,20,25-trihydroxy-9,10,14-trimethyl-22-oxo-4,9-cyclo-9,10-secocholest-5-en-16-yl acetate; ?Mass: 320.2348 Da]	down
Com_1850_neg	10.89	46697.9	140597	1.35747	0.00565481	626.367	C32 H51 N4 Na O7	[Similar to: Stercobilin; ?Mass: -32.0252 Da]	down
Com_1851_neg	1.362	10523.7	141407	2.91257	2.38388e-09	160.121	C7 H16 N2 O2	FCR6T2IYVU	down
Com_1859_neg	12.543	12386.9	161595	3.1718	0.000370841	246.115	C17 H14 N2	117VLW7484	down
Com_1904_neg	8.799	16032	64143.9	1.34236	0.0103375	338.139	C14 H26 O7 S	[Similar to: Narasin; ?Mass: 426.3680 Da]	down
Com_1940_neg	14.816	24906.6	124454	1.84018	2.63659e-05	458.339	C20 H47 N6 Na O2 S	[Similar to: 1,2,3,6-Tetra-O-galloyl-?D-glucose; ?Mass: 329.7683 Da]	down
Com_1953_neg	11.246	5392.23	159406	3.79107	3.45237e-10	152.033	C5 H4 N4 O2	Xanthine	down
Com_1955_neg	9.567	29714.5	87732.7	1.0679	0.0159394	126.104	C8 H14 O	sulcatone	down
Com_1973_neg	11.153	2270.51	149759	4.69421	7.28253e-10	136.038	C5 H4 N4 O	Hypoxanthine	down
Com_201_neg	12.824	576811	3.05947e+06	1.76131	0.000469708	316.261	C18 H36 O4	9,10-Dihydroxystearic acid	down
Com_2022_neg	1.407	45100.6	125387	1.21281	0.00154142	177.1	C7 H15 N O4	2-(Hydroxymethyl)-1-methyl-3,4,5-piperidinetriol	down
Com_2029_neg	4.864	26967.5	120203	1.95986	0.00453726	270.095	C5 H15 Cl N8 O3	[Similar to: Thiosildenafil; ?Mass: 220.0874 Da]	down
Com_2043_neg	6.738	1170.32	89466.4	4.58072	1.95595e-05	258.157	C12 H22 N2 O4	2949	down
Com_2045_neg	14.958	52295.7	120747	1.10875	0.0147838	358.286	C24 H38 O2	JQH2H7EVAZ	down
Com_2069_neg	13.155	36537.7	120934	1.43057	0.00121118	324.175	C17 H20 N6 O	N-(4-cyano-1-phenyl-1H-pyrazol-5-yl)-2-(4-methylpiperazino)acetamide	down
Com_2089_neg	9.668	30742.6	92802.2	1.26163	0.00121137	308.102	C19 H16 O4	Warfarin	down
Com_2108_neg	11.131	2314.69	138314	4.61402	1.34865e-07	151.049	C5 H5 N5 O	Guanine	down
Com_2120_neg	7.774	9166.92	102012	2.66481	3.54064e-08	93.0576	C6 H7 N	phenylamine	down
Com_2121_neg	8	39006.7	127771	1.46638	0.00270625	302.115	C17 H18 O5	3-(2,6-Dihydroxy-3,4-dimethylbenzyl)-2,4-dihydroxy-6-methylbenzaldehyde	down
Com_2127_neg	8.122	4477.39	115037	3.61354	7.48849e-12	189.079	C11 H11 N O2	Methyl indole-3-acetate	down
Com_213_neg	4.865	871046	3.65551e+06	1.73465	0.00135394	126.104	C8 H14 O	sulcatone	down
Com_2196_neg	11.414	7796.04	59388.7	2.33777	0.00328727	361.167	C23 H23 N O3	Veliflapon	down
Com_2219_neg	9.261	12867.7	109204	2.40163	1.41613e-07	272.115	C9 H17 N6 O2 P	[Similar to: Cannabidiolic acid; ?Mass: 86.0990 Da]	down
Com_2236_neg	6.54	38113.2	105613	1.16013	0.000585449	232.131	C11 H20 O5	(2S)-3-Hydroxy-1,2-propanediyl dibutanoate	down
Com_2248_neg	7.34	2888.62	78708.9	3.47925	0.000128506	117.058	C8 H7 N	Indole	down
Com_224_neg	12.346	538924	2.90444e+06	1.91597	1.99395e-05	314.245	C18 H34 O4	(+/-)12(13)-DiHOME	down
Com_2264_neg	12.294	32236.2	88659.3	1.02158	0.00839894	332.256	C18 H36 O5	9,10,18-Trihydroxystearic Acid	down
Com_2275_neg	1.415	37160	106260	1.21058	0.000492955	154.03	C4 H10 O4 S	K0FO4VFA7I	down
Com_2277_neg	6.996	27992.4	102340	1.54423	0.000368651	298.073	C11 H14 N4 O4 S	5'-S-Methyl-5'-thioinosine	down
Com_2278_neg	6.166	25247	61776.1	1.30231	0.0418476	346.104	C18 H18 O7	Reduced-(S)-usnate	down
Com_2280_neg	7.19	7772.64	110268	3.15962	0.000253087	236.081	C10 H17 Cl O4	[Similar to: (+/-)12-HpETE; ?Mass: 100.1490 Da]	down
Com_2309_neg	6.266	47997.2	104722	1.0257	0.0236001	246.146	C12 H22 O5	Dibutyl malate	down
Com_2321_neg	12.012	8599.36	93645	2.74065	1.01918e-05	592.325	C32 H48 O10	(1R,4R,13R,14S)-13-Hydroxy-9-(1-hydroxyethyl)-3-[5-(3-hydroxyphenyl)-5-methoxy-2-pentanyl]-4,14,16,16-tetramethyl-2,6,10,17-tetraoxatricyclo[11.3.1.1~1,5~]octadecane-7,11-dione	down
Com_2322_neg	8.833	4639.93	98601.7	3.40338	1.22391e-10	189.079	C11 H11 N O2	Methyl indole-3-acetate	down
Com_2339_neg	6.181	35098.2	103339	1.22145	5.05297e-05	242.115	C12 H18 O5	[Similar to: (5-Amino[1,2,3]triazolo[1,5-a]quinazolin-3-yl)(morpholino)methanone; ?Mass: 56.0029 Da]	down
Com_2342_neg	14.759	36130.2	88560.7	1.08917	0.00475524	326.262		[Similar to: 4-Dodecylbenzenesulfonic acid; ?Mass: -0.0703 Da]	down
Com_2343_neg	13.201	15299.4	79191.8	1.83109	0.000156139	222.161	C8 H23 N4 O P	[Similar to: Fenhexamid; ?Mass: 78.9021 Da]	down
Com_2353_neg	6.956	30538.3	104139	1.46566	0.00116565	268.167	C15 H24 O4	2-(1,2-Dihydroxy-2-propanyl)-9-hydroxy-6,10-dimethylspiro[4.5]dec-6-en-8-one	down
Com_2379_neg	1.411	25792.3	72769.1	1.19321	0.00116416	123.068	C7 H9 N O	4-Methoxyaniline	down
Com_2401_neg	1.406	28825.7	107484	1.48767	2.76026e-05	113.084	C6 H11 N O	Caprolactam	down
Com_2409_neg	10.093	36083.3	85886.6	1.27503	0.0459326	271.178	C14 H25 N O4	[Similar to: 4-{[3,5-Bis(sec-Butyl)-4-oxocyclohexa-2,5-dienyliden]amino}-1,5-dimethyl-2-phenyl-2,3-dihydro-1H-pyrazol-3-one; ?Mass: 134.0638 Da]	down
Com_2427_neg	9.522	12274.7	63711.4	1.8928	0.000293814	240.115	C16 H16 O2	5J5OJ7GH15	down
Com_2457_neg	7.765	13145.5	58605.3	1.87377	0.00170709	230.115	C10 H15 N4 Na O	[Similar to: 3-Carboxymedetomidine; ?Mass: -0.0093 Da]	down
Com_2465_neg	8.597	8055.09	68525.4	2.72359	0.00141616	327.11	C14 H18 K N5 O2	[Similar to: 2-{(4S,5S,5aS,9aS)-4-Methoxy-6,6,9a-trimethyl-5-[(2E,4E,6E)-2,4,6-octatrienoyloxy]-1-oxo-1,3,4,5,5a,6,7,8,9,9a-decahydro-2H-benzo[E]isoindol-2-yl}pentanedioic acid; ?Mass: 202.1578 Da]	down
Com_246_neg	12.258	113041	2.12659e+06	3.94062	0.000678027	362.212	C21 H31 Cl N2 O	Viminol	down
Com_248_neg	12.329	150773	2.11247e+06	3.33457	0.00138194	408.217	C15 H35 N6 Na2 P S	[Similar to: L-Cysteine-S-sulfate; ?Mass: -207.2405 Da]	down
Com_2495_neg	14.936	13857.1	86897	2.12678	2.33255e-05	462.334	C23 H49 N2 Na2 O2 P	[Similar to: 4,6-Dihydroxy-4-(hydroxymethyl)-3,4a,8,8-tetramethyl-4a,5,6,7,8,8a-hexahydro-1(4H)-naphthalenone; ?Mass: -194.1661 Da]	down
Com_2498_neg	11.36	1668.15	97700.2	4.54119	3.57979e-12	448.268	C23 H36 N4 O5	N-Acetylleucylleucyltyrosinamide	down
Com_2501_neg	5.68	4502.83	37929.9	1.93571	0.00815334	159.068	C10 H9 N O	4-methylquinolin-2-ol	down
Com_2512_neg	5.273	4211.51	74027.2	3.16683	2.01595e-06	215.115	C10 H17 N O4	2-Amino-9,10-epoxy-8-oxodecanoic acid	down
Com_2527_neg	12.071	17433.1	85272.9	1.72685	4.50182e-05	360.233	C19 H36 O4 S	[Similar to: Tartrazine; ?Mass: 107.7720 Da]	down
Com_2534_neg	12.858	16784.5	95089	2.00014	7.487e-05	307.214	C18 H31 N O4	10-Nitrolinoleate	down
Com_2554_neg	12.491	16217.9	67712.9	2.42264	0.00594888	342.237	C15 H30 N6 O3	[Similar to: Prostaglandin F2a 1-11-lactone; ?Mass: -6.0066 Da]	down
Com_2565_neg	10.818	2392.33	73560.3	3.7756	8.57199e-08	467.287	C24 H43 K N3 Na O2	[Similar to: L-Histidine; ?Mass: -312.2178 Da]	down
Com_2634_neg	8.601	35269.2	90985.2	1.13132	0.00192598	204.151	C14 H20 O	36J0A47E6X	down
Com_2659_neg	5.977	35048.2	77538.3	1.06399	0.0224332	244.13	C12 H20 O5	6-Hydroxy-5-methyl-4,11-dioxoundecanoic acid	down
Com_2666_neg	7.258	10518.4	76339.5	2.22127	1.60197e-07	246.146	C12 H22 O5	Dibutyl malate	down
Com_2670_neg	5.657	25054.4	90316.1	1.80844	0.0171117	190.12	C8 H15 N4 Na	[Similar to: Meloxicam; ?Mass: 160.9146 Da]	down
Com_2689_neg	7.779	3924.78	72149.5	3.22675	6.01582e-09	186.115	C12 H14 N2	Esgram	down
Com_2731_neg	5.738	5214.36	34023.7	1.67158	0.015839	264.136	C15 H20 O4	(?-Abscisic acid	down
Com_2782_neg	1.413	24920.7	77249.9	1.27528	5.85162e-06	240.11	C7 H17 K N6 O	[Similar to: 4-(Hydroxymethyl)-2-methyl-5-({[5-(trifluoromethyl)-1H-benzo[d]imidazol-2-yl]thio}methyl)pyridin-3-ol; ?Mass: 128.9655 Da]	down
Com_2848_neg	1.57	13319.4	68787.1	1.80746	6.0552e-05	170.024	C7 H6 O5	Gallic acid	down
Com_2859_neg	7.338	1676.39	51901.4	3.6579	4.79589e-05	186.115	C12 H14 N2	Esgram	down
Com_2902_neg	7.048	2245.03	43284.4	3.21788	1.45276e-06	219.053	C11 H9 N O4	92U92J5X9A	down
Com_2922_neg	13.429	14795.3	80507.3	1.96447	6.2719e-05	324.229	C19 H32 O4	6-Decylubiquinol	down
Com_2933_neg	9.532	7230.04	73546.6	2.59038	3.8737e-10	272.115	C15 H16 N2 O3	4-(9H-beta-Carbolin-1-yl)-1,2,4-butanetriol	down
Com_2937_neg	8.126	3044.19	56831.2	3.32115	1.45515e-06	316.142	C18 H22 Na2 O2	[Similar to: 4-[7-Hydroxy-3-(hydroxymethyl)-5-(3-hydroxypropyl)-2,3-dihydro-1-benzofuran-2-yl]-2-methoxyphenyl 6-deoxy-a-D-mannopyranoside; ?Mass: 176.0579 Da]	down
Com_2968_neg	10.046	8745.32	67230.7	2.29446	4.64204e-07	361.152	C19 H23 N O6	3-Acetylnerbowdine	down
Com_2978_neg	13.277	6897.67	66228.5	2.55676	1.31238e-06	344.292	C20 H40 O4	2-Hydroxyethyl 12-hydroxyoctadecanoate	down
Com_2998_neg	7.865	3083.9	52675.9	3.30338	1.29589e-05	179.094	C10 H13 N O2	phenacetin	down
Com_2999_neg	14.937	8005.23	56508	2.30197	0.000535938	430.38	C29 H50 O2	Tocopherol	down
Com_3010_neg	10.428	15561	42799.2	1.0215	0.0170393	184.109	C10 H16 O3	5,5-Dimethyl-4-(3-oxobutyl)dihydro-2(3H)-furanone	down
Com_3016_neg	8.475	2491.15	47930.9	3.31059	4.37548e-06	182.084	C12 H10 N2	trans-Azobenzene	down
Com_3028_neg	5.352	4774.41	30430.8	1.57033	0.0245919	182.999	C7 H5 N O3 S	Saccharin	down
Com_3030_neg	9.293	3499.26	59030.5	3.15739	2.7893e-08	545.239	C15 H42 N9 Na O5 P2 S	[Similar to: N-Acetyl-L-carnosine ; ?Mass: -277.1221 Da]	down
Com_3032_neg	1.669	20496.2	42163.8	1.07149	0.0386617	223.084	C11 H13 N O4	N-Acetyl-L-tyrosine	down
Com_3059_neg	10.543	12920.3	58607.9	1.71314	5.0682e-06	218.115	C10 H18 O5	3-Hydroxysebacic acid	down
Com_3079_neg	5.823	1750.77	62628.9	4.05676	1.92653e-07	290.09	C14 H14 N2 O5	Indol-3-ylacetylaspartic acid	down
Com_3105_neg	13.078	4376.87	67495.3	3.23381	4.0004e-05	492.273	C28 H36 N4 O4	Mucronine B	down
Com_3107_neg	12.987	10392.8	48167	1.65853	0.000285012	264.172	C16 H24 O3	METHYL 3,5-DI-TERT-BUTYL-4-HYDROXYBENZOATE	down
Com_3115_neg	13.429	15804.3	44656	1.166	0.00515326	421.261	C27 H35 N O3	(2S,3S,4bR,6aS,12bS,12cS,14aS)-2-(2-Hydroxy-2-propanyl)-12b,12c-dimethyl-3,4b,5,6,6a,7,12,12b,12c,13,14,14a-dodecahydro-2H-chromeno[5',6':6,7]indeno[1,2-b]indol-3-ol	down
Com_3125_neg	13.645	12041.5	47553.2	1.51002	0.00256218	458.254	C20 H42 O9 S	[Similar to: 1-O-[(2a,3?5?,9?,18?,19a)-2,3,19,23-Tetrahydroxy-28-oxoolean-12-en-28-yl]-?D-glucopyranose; ?Mass: 208.1440 Da]	down
Com_3140_neg	1.419	7035.19	51809.1	2.24983	1.81125e-06	222.064	C10 H10 N2 O4	32 861 RP	down
Com_3144_neg	12.511	10107.3	58517.9	1.88706	7.99229e-05	186.125	C10 H18 O3	Methyl 9-oxononanoate	down
Com_3156_neg	1.423	16572.3	59495.1	1.48839	0.000344651	318.142	C6 H22 N8 O5 S	[Similar to: 4-(Hydroxymethyl)-2-methyl-5-({[5-(trifluoromethyl)-1H-benzo[d]imidazol-2-yl]thio}methyl)pyridin-3-ol; ?Mass: 50.9339 Da]	down
Com_3180_neg	7.345	866.163	37501.6	4.12813	1.65283e-07	410.111	C20 H15 N6 Na O3	[Similar to: 5-(4H-1,3-Benzodioxin-6-ylamino)-2-(1,3-dioxo-2,3-dihydro-1H-isoindol-2-yl)-5-oxopentanoic acid; ?Mass: 0.0008 Da]	down
Com_3185_neg	11.853	13397.3	57836.5	1.65853	1.20415e-05	240.133	C11 H21 Na O4	[Similar to: Milbemectin A4; ?Mass: 302.1912 Da]	down
Com_3228_neg	7.627	19045.1	57844.7	1.2421	2.13356e-05	274.131	C15 H18 N2 O3	imazamethabenz	down
Com_3250_neg	8.637	13755.6	53151.1	1.9609	0.0103497	232.121	C13 H16 N2 O2	Melatonin	down
Com_3273_neg	1.405	14120.5	51292.3	1.54847	0.00160961	121.053	C7 H7 N O	Benzamide	down
Com_3292_neg	9.326	7888.73	57886.8	2.27203	8.09683e-06	563.25	C22 H42 N3 Na O10 S	[Similar to: Taurolithocholic acid 3-sulfate; ?Mass: 0.0087 Da]	down
Com_3306_neg	5.557	13121.9	44312.3	1.38696	0.000493333	302.115	C17 H18 O5	4380	down
Com_3317_neg	9.495	7723.32	62908.6	2.36427	1.47347e-06	361.152	C18 H20 N5 Na O2	[Similar to: 2-{(4S,5S,5aS,9aS)-4-Methoxy-6,6,9a-trimethyl-5-[(2E,4E,6E)-2,4,6-octatrienoyloxy]-1-oxo-1,3,4,5,5a,6,7,8,9,9a-decahydro-2H-benzo[E]isoindol-2-yl}pentanedioic acid; ?Mass: 168.1158 Da]	down
Com_3334_neg	13.863	10010.8	38731.3	1.48962	0.000852085	504.29	C17 H46 N8 O3 P2 S	[Similar to: Pinolenic acid; ?Mass: -226.0654 Da]	down
Com_3348_neg	8.311	2283.13	27676.8	2.49163	0.000523132	235.12	C13 H17 N O3	UYZ46JKJ8V	down
Com_3354_neg	7.357	18750.9	58697.1	1.40659	0.00326964	208.076	C8 H16 O4 S	[Similar to: W-18; ?Mass: 213.0098 Da]	down
Com_3359_neg	10.5	1823.7	62170.1	3.95051	3.33502e-10	152.033	C6 H6 N2 Na2	[Similar to: 2-Fluoro-N-{2-[2-nitro-4-(trifluoromethyl)anilino]ethyl}benzamide; ?Mass: 219.0563 Da]	down
Com_339_neg	11.017	671853	1.78931e+06	1.10285	1.09511e-05	144.115	C8 H16 O2	Caprylic acid	down
Com_3426_neg	1.416	9653.4	50708.1	1.89591	2.57559e-05	254.126	C12 H18 N2 O4	Midodrine	down
Com_3430_neg	10.007	5430.01	36678.8	2.17335	5.43536e-05	672.282	C31 H55 Na O6 P2 S2	[Similar to: Prostaglandin B1; ?Mass: -336.0514 Da]	down
Com_3444_neg	8.125	1173.82	36922.4	3.81119	1.05603e-08	269.045	C12 H12 Cl N O4	5942	down
Com_3448_neg	10.443	11477.3	49365.3	1.74496	0.000330887	345.251	C18 H35 N O5	3-[(3-Hydroxyundecanoyl)oxy]-4-(trimethylammonio)butanoate	down
Com_3455_neg	8.534	9037.62	46015.7	1.83665	0.000407174	302.115	C17 H18 O5	3-(2,6-Dihydroxy-3,4-dimethylbenzyl)-2,4-dihydroxy-6-methylbenzaldehyde	down
Com_3472_neg	10.68	6756.66	30853.3	1.59428	0.000294892	368.132	C18 H24 O6 S	Estriol 17-sulfate	down
Com_3502_neg	7.34	1474.48	35679.3	3.34303	0.000173115	143.073	C10 H9 N	Naphthalen-2-amine	down
Com_3523_neg	14.978	6307.45	51374.9	2.52168	0.0002116	421.297	C28 H39 N O2	paspaline	down
Com_3558_neg	6.772	2272.35	46819.2	3.37075	1.01901e-09	330.167	C15 H28 K N2 Na O2	[Similar to: Methyl 4-{[1,3-dihydroxy-1-(4-hydroxy-3-methoxyphenyl)-2-propanyl]oxy}-3-methoxybenzoate; ?Mass: 47.9644 Da]	down
Com_3579_neg	1.388	8736.86	57688	2.10654	3.35517e-09	224.116	C11 H16 N2 O3	butalbital	down
Com_3615_neg	8.628	4104.58	22433.5	1.6331	0.00666488	168.151	C11 H20 O	undecenal	down
Com_362_neg	12.657	381843	1.7876e+06	1.83177	0.000616735	308.198	C15 H30 N2 Na O P	[Similar to: 8-Iso-15-keto-prostaglandin-F2? ?Mass: 44.0268 Da]	down
Com_3680_neg	1.412	5335.22	43199.2	2.4031	3.23114e-05	300.131	C13 H20 N2 O6	[Similar to: 4-(Hydroxymethyl)-2-methyl-5-({[5-(trifluoromethyl)-1H-benzo[d]imidazol-2-yl]thio}methyl)pyridin-3-ol; ?Mass: 68.9446 Da]	down
Com_3693_neg	12.022	6719.28	52332.4	2.33489	8.60336e-06	307.214	C18 H31 N O4	10-Nitrolinoleate	down
Com_3705_neg	7.313	15619.5	43102.4	1.19076	0.00246902	238.087	C9 H18 O5 S	Isopropyl 1-thio-beta-D-glucopyranoside	down
Com_3737_neg	5.595	2653.79	30125.4	2.61275	2.68643e-05	203.058	C11 H9 N O3	4QM0LT13A8	down
Com_3740_neg	11.2	10743.1	41652.2	1.65685	0.00160636	260.188	C16 H24 N2 O	Oxymetazoline	down
Com_3747_neg	6.764	1116.54	43306.3	4.07661	9.80058e-11	274.095	C14 H14 N2 O4	1-Methyl-2,3,4,9-tetrahydro-1H-beta-carboline-1,3-dicarboxylic acid	down
Com_3761_neg	9.996	11451.5	32981.4	1.08836	0.00743019	258.089	C15 H14 O4	Yangonin	down
Com_3771_neg	1.411	4948.25	21670.4	1.48659	0.00347385	155.106	C7 H13 N3 O	[Similar to: L-Histidine; ?Mass: -0.0361 Da]	down
Com_3775_neg	1.407	16038.9	48025.8	1.23498	1.18576e-05	185.08	C7 H11 N3 O3	Secnidazole	down
Com_3782_neg	7.437	10358.5	46260.2	1.66692	2.53402e-08	242.126	C11 H18 N2 O4	[Similar to: Lincomycin; ?Mass: 164.0876 Da]	down
Com_3816_neg	1.409	3565.18	20090	1.76698	0.00214116	137.095	C7 H11 N3	2,4,6-triaminotoluene	down
Com_3879_neg	7.102	11101.9	41704.8	1.74297	0.00625006	346.104	C17 H20 K N2 Na O2	[Similar to: Cycloolivil; ?Mass: 30.0479 Da]	down
Com_3885_neg	12.536	4816.36	43915.9	2.56545	4.78093e-05	117.058	C8 H7 N	Indole	down
Com_38_neg	4.874	1.222e+07	4.96416e+07	1.70399	0.00166868	188.104	C9 H16 O4	Azelaic acid	down
Com_3924_neg	5.242	9003.86	47502.4	1.87333	1.42133e-06	223.084	C11 H13 N O4	N-Acetyl-L-tyrosine	down
Com_3935_neg	6.589	3681.03	40223.5	2.74621	9.24988e-06	305.089	C15 H15 N O6	3,3a,6-Trihydroxy-3-(1H-indol-3-ylmethyl)tetrahydrofuro[3,2-b]furan-2(3H)-one	down
Com_3950_neg	10.703	8583.31	42423.6	1.78261	2.81931e-09	294.219	C18 H30 O3	13-KODE	down
Com_3951_neg	15.934	5353.13	29350	1.72029	0.00202649	312.229	C18 H32 O4	(10E,12Z)-9-Hydroperoxy-10,12-octadecadienoic acid	down
Com_39_neg	4.844	1.21713e+07	4.94228e+07	1.70305	0.00165541	142.099	C8 H14 O2	V43K3TO0HN	down
Com_400_neg	10.717	190399	1.08491e+06	1.99794	5.73646e-05	312.23	C18 H32 O4	(9Z,12Z)-6,8-Dihydroxy-9,12-octadecadienoic acid	down
Com_4031_neg	4.937	2309.21	32605.4	2.92899	4.04227e-07	157.11	C8 H15 N O2	tranexamic acid	down
Com_4034_neg	8.407	1263.5	33717	3.63501	3.51243e-09	173.084	C11 H11 N O	PYROQUILON	down
Com_4041_neg	10.777	12898.5	39028.1	1.38419	0.00433767	429.308	C23 H43 N O6	Hexadecanedioic acid mono-L-carnitine ester	down
Com_4062_neg	8.911	5660.06	25248.2	1.61519	2.67376e-05	165.079	C9 H11 N O2	DL-Phenylalanine	down
Com_4066_neg	6.761	10067.1	38052	1.53825	0.000235054	240.099	C8 H17 K N4 O2	[Similar to: 20?Dihydroprednisone; ?Mass: 120.0944 Da]	down
Com_4078_neg	12.388	8568.86	28576.2	1.32386	0.000145869	150.14	C11 H18	(3E)-4,8-Dimethyl-1,3,7-nonatriene	down
Com_4105_neg	6.361	1526.57	40095.7	3.69313	2.17291e-07	256.058	C11 H12 O7	piscidic acid	down
Com_4125_neg	12.481	7980.85	26629.6	1.72273	0.00789757	278.224	C18 H30 O2	PO45E3L8YU	down
Com_4163_neg	14.05	8242.49	24273.6	1.10244	0.00795994	437.292	C28 H39 N O3	terpendole E	down
Com_419_neg	7.339	14236	844828	4.4016	7.17501e-06	230.105	C13 H14 N2 O2	1-Methyl-2,3,4,9-tetrahydro-1H-beta-carboline-3-carboxylic acid	down
Com_4210_neg	1.41	14032.7	36292.5	1.07805	3.91959e-05	226.095	C10 H14 N2 O4	555UP07D5N	down
Com_4225_neg	11.085	8863.19	25626.5	1.19389	0.00160952	364.201	C18 H33 Cl O5	[Similar to: Misoprostol; ?Mass: 18.0709 Da]	down
Com_4250_neg	10.458	4328.77	23218.9	1.77707	0.00150854	140.12	C9 H16 O	Melonal	down
Com_4294_neg	9.356	3692.74	36309.2	2.58194	1.14231e-06	241.167	C13 H23 N O3	Valeroidine	down
Com_4310_neg	7.186	5789.56	37132.2	2.09448	7.01465e-07	156.115	C9 H16 O2	(2E)-4-Hydroxy-2-nonenal	down
Com_4343_neg	8.094	14271.2	34237.5	1.0096	0.000411399	288.103	C13 H20 O5 S	[Similar to: N-Arachidonoyl taurine; ?Mass: 123.1417 Da]	down
Com_4352_neg	11.167	4043.17	24181.5	1.97125	1.04436e-06	396.198	C21 H32 O5 S	20-Oxopregn-5-en-3-yl hydrogen sulfate	down
Com_4410_neg	13.892	10569.8	30609.2	1.23773	0.000439034	504.344	C24 H50 N4 Na2 O2 S	[Similar to: Pinolenic acid; ?Mass: -226.1190 Da]	down
Com_4458_neg	1.421	11335.3	34123.9	1.24993	5.90674e-05	186.136	C9 H18 N2 O2	capuride	down
Com_4494_neg	14.625	5344.77	23475.5	1.61669	3.85346e-05	622.444	C36 H62 O8	(20S)-ginsenoside Rh2	down
Com_4540_neg	13.255	2588.71	25566.7	2.45781	4.76758e-05	330.276	C19 H38 O4	U9H9OM3S75	down
Com_4550_neg	12.729	2598.21	23522.8	2.31212	0.000326473	346.271	C18 H35 N4 Na O	[Similar to: Corticosterone; ?Mass: -0.0567 Da]	down
Com_4637_neg	7.593	12082.6	34109.6	1.20788	0.000559104	316.105	C12 H17 K N6 O2	[Similar to: 2-[(1,3-Benzodioxol-5-ylmethyl)amino]-1-(3-nitrophenyl)ethan-1-ol; ?Mass: 0.0006 Da]	down
Com_4681_neg	8.913	5187.7	23149.2	1.66532	3.35546e-06	123.068	C7 H9 N O	4-Methoxyaniline	down
Com_4701_neg	12.046	5588.88	24403.3	1.55993	0.000278309	446.266	C27 H34 N4 O2	[Similar to: Helvolic acid; ?Mass: 122.0375 Da]	down
Com_4731_neg	13.987	7882.8	24318.8	1.26125	0.00278202	374.248	C16 H34 N6 O2 S	[Similar to: (+/-)-CP 55,940; ?Mass: 2.0496 Da]	down
Com_4739_neg	1.398	10974.7	28065.4	1.04467	9.31983e-05	149.068	C5 H11 N O4	4-Amino-4-deoxypentopyranose	down
Com_4794_neg	8.217	1028.4	21217.9	3.28131	9.05907e-06	261.996	C2 H8 N4 Na2 O6 S	[Similar to: 1-O-{[(3aS,6Z,10E,11aR)-10-Methyl-3-methylene-2-oxo-2,3,3a,4,5,8,9,11a-octahydrocyclodeca[b]furan-6-yl]carbonyl}-?D-glucopyranose; ?Mass: 162.1771 Da]	down
Com_4816_neg	11.001	4083.42	26094.4	2.13063	2.443e-05	302.115	C17 H18 O5	4380	down
Com_4903_neg	10.715	4741.99	23641.2	1.8795	0.000192584	420.198	C24 H25 F N4 O2	Ocaperidone	down
Com_490_neg	2.532	3455.5	905679	6.17883	8.89064e-10	207.089	C11 H13 N O3	N-Acetyl-L-phenylalanine	down
Com_4919_neg	12.486	2649.47	14780.7	1.72138	0.00157732	332.255	C18 H36 O5	9,10,18-Trihydroxystearic Acid	down
Com_4924_neg	13.067	1927.1	21397	2.55785	0.000118497	330.276	C19 H38 O4	U9H9OM3S75	down
Com_4978_neg	7.439	3005.46	22103.1	2.22463	1.4672e-07	193.074	C10 H11 N O3	Betamipron	down
Com_4999_neg	1.409	4519.53	19893.6	1.62905	4.86876e-06	260.127	C13 H16 N4 O2	Diaveridine	down
Com_5015_neg	11.646	1663.4	23077.2	2.9107	3.77439e-08	468.33	C24 H50 N2 Na O P S	[Similar to: Cholic acid; ?Mass: -60.0425 Da]	down
Com_5047_neg	15.288	5957.01	16830.6	1.38462	0.0269308	342.313	C21 H42 O3	32I3MRN561	down
Com_5055_neg	6.937	9624.58	23592.8	1.01063	0.000317492	246.1	C11 H20 K Na O2	[Similar to: 2-{(4S,5S,5aS,9aS)-4-Methoxy-6,6,9a-trimethyl-5-[(2E,4E,6E)-2,4,6-octatrienoyloxy]-1-oxo-1,3,4,5,5a,6,7,8,9,9a-decahydro-2H-benzo[E]isoindol-2-yl}pentanedioic acid; ?Mass: 283.1678 Da]	down
Com_5064_neg	1.775	7636.36	20445.7	1.20036	0.00281977	136.089	C9 H12 O	FPZ32614N6	down
Com_5152_neg	15.568	5967.21	18152.1	1.45089	0.0111425	454.344	C24 H47 N4 O2 P	[Similar to: 8-Oxo-9-(3,4,5-trimethoxyphenyl)-5,5a,6,8,8a,9-hexahydrofuro[3',4':6,7]naphtho[2,3-d][1,3]dioxol-5-yl hexopyranoside; ?Mass: 121.8405 Da]	down
Com_5203_neg	1.414	8600.37	22837.9	1.11175	0.000117176	184.121	C9 H16 N2 O2	apronalide	down
Com_5210_neg	11	1578.4	23663.5	3.01794	1.69497e-11	375.24	C22 H33 N O4	(3beta,6beta,9xi,13xi)-15-(Dimethylamino)-3-hydroxy-6,18:14,16-diepoxypimar-7-en-18-one	down
Com_524_neg	10.77	36800.8	748459	3.72928	0.000442172	409.282	C23 H39 N O5	[Similar to: Cholic acid; ?Mass: -0.9944 Da]	down
Com_5271_neg	12.537	2912.39	15667	1.7227	0.00172051	346.271	C19 H38 O5	[Similar to: Corticosterone; ?Mass: -0.0565 Da]	down
Com_5291_neg	7.389	9181.73	24520.8	1.28155	0.012347	266.126	C9 H19 K N6 O	[Similar to: Microcystin LY; ?Mass: 735.3850 Da]	down
Com_531_neg	12.767	309522	964449	1.33215	0.000512816	310.214	C15 H32 N2 Na O P	[Similar to: Prostaglandin F2a 1-11-lactone; ?Mass: 26.0163 Da]	down
Com_533_neg	10.993	95085.3	899927	2.90338	0.00152391	242.094	C15 H14 O3	Equol	down
Com_5341_neg	11.05	7117.54	19172	1.15582	0.00103071	266.224	C17 H30 O2	hydroprene	down
Com_534_neg	13.671	254459	697373	1.60969	0.020717	328.26	C19 H36 O4	2,4-dihydroxyheptadec-16-enyl acetate	down
Com_5358_neg	13.007	5175.18	17037.5	1.15963	0.0226546	335.245	C20 H33 N O3	oxeladin	down
Com_5372_neg	6.779	2980.62	15543.9	1.94406	0.000557684	270.182	C15 H26 O4	9A87HC7ROD	down
Com_5397_neg	7.086	3914.84	12411.1	1.25631	0.000772826	230.115	C7 H19 K N4 O2	[Similar to: Dodecanedioic acid; ?Mass: 0.0369 Da]	down
Com_546_neg	5.489	174373	642165	1.32997	0.00293799	130.063	C6 H10 O3	(Hydroxyethyl)methacrylate	down
Com_5470_neg	9.483	1365.85	12592	2.32155	0.000250364	413.313	C23 H43 N O5	(4S)-4-{[(9Z)-3-Hydroxy-9-hexadecenoyl]oxy}-4-(trimethylammonio)butanoate	down
Com_5489_neg	2.076	3886.42	13002	1.15551	0.018697	449.101	C23 H19 Cl F3 N O3	Saber	down
Com_5529_neg	7.391	3909.82	14211	1.48637	0.0014922	230.132	C8 H18 N6 S	[Similar to: 3-Carboxymedetomidine; ?Mass: -0.0264 Da]	down
Com_5556_neg	8.002	1442.68	14077.2	2.33234	0.000690775	228.089	C13 H12 N2 O2	Ozagrel	down
Com_5577_neg	5.501	1983.96	16981.2	2.37061	1.06272e-06	238.084	C12 H14 O5	(E)-3,4,5-Trimethoxycinnamic acid	down
Com_5695_neg	12.602	2338.3	18240.9	2.29258	3.96268e-09	458.275	C22 H44 Na O6 P	[Similar to: 1,2,3,6-Tetra-O-galloyl-?D-glucose; ?Mass: 329.8322 Da]	down
Com_5751_neg	13.854	4637.72	15343.9	1.34506	5.82097e-05	450.37	C28 H50 O4	6-deoxocastasterone	down
Com_5810_neg	1.411	5409.34	14014.6	1.07195	0.000143557	299.111	C6 H18 N7 O5 P	[Similar to: N-Acetyl-D-galactosamine; ?Mass: -78.0212 Da]	down
Com_5857_neg	6.182	3044.75	9677.76	1.1755	0.0105785	250.168	C14 H22 N2 O2	Rivastigmine	down
Com_5899_neg	13.498	3747.33	13877.1	1.42893	2.41117e-05	356.292	C21 H40 O4	2-Oleoylglycerol	down
Com_590_neg	9.568	153749	452839	1.02751	0.030907	202.12	C10 H18 O4	Sebacic acid	down
Com_6012_neg	11.306	3280.4	14161.5	1.64525	8.5206e-07	279.183	C16 H25 N O3	Moxisylyte	down
Com_6067_neg	1.384	6781.03	15495.6	1.00945	0.00297969	179.079	C6 H13 N O5	Tricine	down
Com_606_neg	7.391	136671	521238	1.51442	0.00174993	204.136	C10 H20 O4	4-(1,2-Dihydroxy-2-propanyl)-1-methyl-1,2-cyclohexanediol	down
Com_6070_neg	6.906	2124.61	12367.4	2.33438	0.00353177	202.069	C7 H12 N2 Na2 O2	[Similar to: 3-tert-Butyladipic acid; ?Mass: 0.0515 Da]	down
Com_6076_neg	14.565	3430.01	12034.7	1.38651	0.000473272	449.292	C29 H39 N O3	Onapristone	down
Com_6109_neg	9.599	1826.49	13211.8	2.22456	2.84315e-07	235.084	C12 H13 N O4	2,2-Dimethyl-3-oxo-2,3-dihydro-1-benzofur-7-yl-methylcarbamat	down
Com_614_neg	8.251	202254	567227	1.10133	0.0076288	256.131	C13 H20 O5	2-[4-(3-Hydroxypropyl)-2-methoxyphenoxy]-1,3-propanediol	down
Com_618_neg	7.776	10239.6	620721	4.57244	2.64326e-11	184.1	C12 H12 N2	Benzidine	down
Com_6243_neg	6.636	2197.7	12522.7	1.95753	7.35431e-07	282.11	C14 H18 O6	[Similar to: 4-(2,7-Dihydroxy-6-methyl-2-heptanyl)-3-hydroxybenzoic acid; ?Mass: 0.0371 Da]	down
Com_624_neg	7.782	7932.05	611033	4.86673	5.70559e-10	230.105	C13 H14 N2 O2	1-Methyl-2,3,4,9-tetrahydro-1H-beta-carboline-3-carboxylic acid	down
Com_6288_neg	5.552	2996.12	10324.7	1.46078	0.00115434	258.125	C16 H18 O3	Pelubiprofen	down
Com_628_neg	2.317	380062	775284	1.07036	0.0315614	174.089	C8 H14 O4	Suberic acid	down
Com_632_neg	8.875	273920	706394	1.12384	0.000879944	268.167	C15 H24 O4	2-(1,2-Dihydroxy-2-propanyl)-9-hydroxy-6,10-dimethylspiro[4.5]dec-6-en-8-one	down
Com_6330_neg	7.932	1628.44	12407.1	2.30465	3.78659e-06	289.094	C15 H15 N O5	Acronycidine	down
Com_6355_neg	11.14	4900.12	12319.3	1.03903	7.50917e-06	296.234	C18 H32 O3	13S-hydroxyoctadecadienoic acid	down
Com_6359_neg	10.126	1621.3	13931.6	2.43662	2.38963e-06	295.178	C16 H25 N O4	Esmolol	down
Com_6437_neg	2.289	4357.09	11711.7	1.18188	0.00122054	75.0327		[Similar to: Fomesafen; ?Mass: 362.9573 Da]	down
Com_6442_neg	9.997	1365.87	9227.02	2.0066	0.000434614	361.199	C19 H27 N3 O4	Semagacestat	down
Com_6464_neg	8.08	1004.78	10370.5	2.621	2.42205e-07	369.084	C19 H15 N O7	4,7-Dihydroxy-3-[(1S)-1-(4-nitrophenyl)-3-oxobutyl]-2H-chromen-2-one	down
Com_64_neg	6.888	4.81365e+06	2.27438e+07	1.86817	0.00120102	202.12	C10 H18 O4	3-tert-Butyladipic acid	down
Com_6595_neg	7.929	1250.52	4700.98	1.37728	0.00795363	244.109	C15 H16 O3	Osthol	down
Com_6700_neg	7.352	3252.24	9013.18	1.14602	6.56628e-06	315.204	C16 H29 N O5	F58251NT6M	down
Com_6710_neg	7.587	1945.6	8945.85	1.72645	3.36882e-06	277.167	C16 H23 N O3	promacyl	down
Com_682_neg	12.888	179403	431943	1.02757	0.00840444	186.162	C11 H22 O2	Undecanoic acid	down
Com_714_neg	6.888	162199	670889	1.7156	0.00160496	140.12	C9 H16 O	Melonal	down
Com_719_neg	12.509	154974	559859	1.56591	0.00295805	362.248	C22 H34 O4	7(S),17(S)-Dihydroxy-8(E),10(Z),13(Z),15(E),19(Z)-docosapentaenoic acid	down
Com_741_neg	8.114	11885.6	518599	4.20097	1.47069e-11	233.068	C12 H11 N O4	1X2A1U6BH3	down
Com_832_neg	10.458	58302.4	314613	1.86815	0.0025075	216.136	C11 H20 O4	7059GFK8NV	down
Com_833_neg	14.303	100748	374617	1.56437	0.00530667	414.349	C28 H46 O2	5alpha-ergosta-7,22-diene-3beta,5-diol	down
Com_875_neg	14.325	106402	350601	1.40214	0.00548644	428.364	C29 H48 O2	(3beta,24R,24'R)-fucosterol epoxide	down
Com_893_neg	4.862	124070	409648	1.38803	0.000394583	286.072	C11 H16 N2 Na2 O2 S	[Similar to: 2-Hydroxy-4-(4-methoxyphenyl)-6-phenylnicotinonitrile; ?Mass: 16.0333 Da]	down
Com_899_neg	11.152	16238.9	370733	3.69619	7.38449e-05	463.279	C18 H42 N5 Na O5 S	[Similar to: Guanosine 5'-diphosphate (GDP); ?Mass: -20.2543 Da]	down
Com_926_neg	14.301	88383.3	326555	1.58824	0.00702438	474.37	C30 H50 O4	43T6J3O9WL	down
Com_937_neg	10.551	139248	438623	1.29677	1.94996e-05	467.299	C20 H45 N5 O3 S2	[Similar to: L-Histidine; ?Mass: -312.2292 Da]	down
Com_956_neg	10.267	33324.7	387760	2.97251	0.000454521	445.303	C23 H43 N O7	[Similar to: Corchorifatty acid F; ?Mass: -117.0780 Da]	down
Com_95_neg	10.728	1.74129e+06	1.16654e+07	2.1749	2.88318e-05	394.202	C18 H34 O7 S	[Similar to: Prostaglandin F1a; ?Mass: -37.9457 Da]	down
Com_963_neg	1.6	19913	269560	2.87996	1.01041e-07	199.084	C9 H13 N O4	75PQ0DZ8R2	down
Com_988_neg	5.119	126306	342937	1.0596	0.00162002	130.063	C6 H10 O3	(Hydroxyethyl)methacrylate	down
Com_995_neg	2.399	124861	329978	1.18518	0.00281484	215.025	C8 H9 N O4 S	[Similar to: 2-(Methylthio)-7-(2-thienyl)pyrazolo[1,5-a][1,3,5]triazin-4-amine; ?Mass: 48.0052 Da]	down
Com_1028_neg	1.392	218108	59818.8	1.29725	0.00677148	384.126	C14 H24 O12	1-O-acetyl-alpha-maltose	up
Com_1047_neg	11.434	213018	71891.9	1.41184	0.0101624	460.179	C17 H33 N4 Na O5 S2	[Similar to: Myristyl sulfate; ?Mass: -165.9924 Da]	up
Com_106_neg	14.704	8.6574e+06	3.92426e+06	1.06323	0.0429207	414.297	C22 H39 N4 Na O2	[Similar to: Sorbitan monooleate; ?Mass: 14.0165 Da]	up
Com_1101_neg	10.02	135223	14286.2	1.79829	0.0354456	618.252	C28 H43 N4 Na O6 S2	[Similar to: PharmaGSID 48513; ?Mass: -5.0342 Da]	up
Com_1117_neg	12.188	159606	60808.5	1.07658	0.00420417	536.37	C35 H52 O2 S	[Similar to: Pinolenic acid; ?Mass: -258.1455 Da]	up
Com_1131_neg	1.245	188447	68788.2	1.18816	0.000893825	158.021	C6 H6 O5	4-Methylene-2-oxoglutarate	up
Com_113_neg	1.246	6.56057e+06	1.70906e+06	2.06215	0.00420171	133.037	C4 H7 N O4	L-Aspartic acid	up
Com_1159_neg	12.004	90912.8	6440.24	1.91597	0.0307674	454.238	C24 H38 O6 S	[Similar to: Deoxycholic acid; ?Mass: -61.9453 Da]	up
Com_116_neg	1.222	5.31244e+06	563809	3.36276	0.000999529	134.021	C4 H6 O5	DL-Malic acid	up
Com_1219_neg	14.726	213856	52027.6	1.61569	0.000896273	398.283	C26 H38 O3	M21W049AQY	up
Com_1224_neg	1.252	207639	72328.3	1.18654	2.10674e-05	210.037	C6 H8 O7	Citric acid	up
Com_1250_neg	1.259	198240	75945.2	1.09624	0.000142573	192.027	C6 H8 O7	Citric acid	up
Com_125_neg	1.253	5.3341e+06	583374	2.61002	4.58209e-05	134.021	C4 H6 O5	D-(+)-Malic acid	up
Com_126_neg	14.722	6.84714e+06	2.47176e+06	1.25458	0.0112421	412.299	C27 H40 O3	VIRILON	up
Com_1277_neg	1.41	156534	48652.6	1.10188	0.0254678	606.2	C18 H39 K N4 O16	[Similar to: a-Cyclodextrin; ?Mass: 366.1170 Da]	up
Com_128_neg	11.559	4.00073e+06	1.46053e+06	1.13718	0.00119453	408.287	C24 H40 O5	Cholic acid	up
Com_129_neg	1.263	3.99024e+06	536419	2.88687	0.00100733	74.0002	C4 H6 O5	DL-Malic acid	up
Com_1311_neg	1.414	146630	44246.3	1.12055	0.0285306	666.221	C21 H44 N6 O12 P2 S	[Similar to: a-Cyclodextrin; ?Mass: 306.0958 Da]	up
Com_1312_neg	10.746	148232	47484	1.34652	0.0231689	362.245	C22 H34 O4	7(S),17(S)-Dihydroxy-8(E),10(Z),13(Z),15(E),19(Z)-docosapentaenoic acid	up
Com_1381_neg	1.43	135418	14682.7	2.53177	0.00241452	347.062	C10 H14 N5 O7 P	Adenosine 5'-monophosphate	up
Com_1390_neg	12.138	65998.6	20336.7	1.11577	0.0285914	522.3		[Similar to: Helvolic acid; ?Mass: 46.0034 Da]	up
Com_1391_neg	8.801	95011.2	28504.6	1.16725	0.0208735	264.056	C12 H12 N2 O3 S	GS5815Z51W	up
Com_1409_neg	12.143	85108	23954.6	1.26073	0.00623579	568.306	C33 H44 O8	Helvolic acid	up
Com_1423_neg	12.464	87921.2	14856.2	1.74795	0.0146761	364.261	C22 H36 O4	Methyl 5-{(3aS,5R,6R,6aS)-5-hydroxy-6-[(1E,3R)-3-hydroxy-1-octen-1-yl]-1,3a,4,5,6,6a-hexahydro-2-pentalenyl}pentanoate	up
Com_1448_neg	12.945	76891.8	18773	1.35559	0.0373413	354.24	C20 H34 O5	(-)-Prostaglandin E1	up
Com_1474_neg	1.215	150027	57903.8	1.06194	0.00191816	242.009	C5 H12 K N2 Na O3 S	[Similar to: Glucose 1-phosphate; ?Mass: 18.0206 Da]	up
Com_1536_neg	1.214	98026	32008	1.20622	0.00540134	158.021	C6 H6 O5	4-Methylene-2-oxoglutarate	up
Com_1549_neg	11.394	87724.1	23105.5	1.42393	0.0145241	362.245	C22 H34 O4	7(S),17(S)-Dihydroxy-8(E),10(Z),13(Z),15(E),19(Z)-docosapentaenoic acid	up
Com_1564_neg	13.195	128504	22852.1	1.70502	0.0113187	362.212	C18 H34 O5 S	[Similar to: 5-Fluoro ADB-PINACA; ?Mass: -0.0001 Da]	up
Com_1569_neg	10.002	73505.2	8925.7	1.8288	0.0286656	290.126	C10 H18 N4 O6	Argininosuccinic acid	up
Com_1708_neg	9.878	58719.5	2552.62	2.57591	0.0139175	380.173	C22 H24 N2 O4	Vomicine	up
Com_1801_neg	1.886	57842.9	8813.41	2.35025	0.00476152	347.062	C10 H14 N5 O7 P	Adenosine 5'-monophosphate	up
Com_181_neg	12.334	2.25479e+06	660959	1.3655	0.000463417	310.214	C18 H30 O4	(9Z,11E,13S,15Z)-13-Hydroperoxy-9,11,15-octadecatrienoic acid	up
Com_187_neg	12.332	2.17902e+06	709100	1.22006	0.000705662	328.224	C18 H32 O5	4-Deoxy-5-C-(3,5-di-sec-butyl-1-cyclopenten-1-yl)pentonic acid	up
Com_1892_neg	11.56	86802.4	33673.2	1.05561	0.000235975	430.269	C17 H37 N8 Na2 P	[Similar to: Cholic acid; ?Mass: -21.9810 Da]	up
Com_189_neg	12.4	2.15205e+06	450277	1.80888	0.000445753	310.214	C18 H30 O4	(9Z,11E,13S,15Z)-13-Hydroperoxy-9,11,15-octadecatrienoic acid	up
Com_1931_neg	1.256	79516	11054.3	2.27401	1.09701e-05	151.978	C3 H4 O5 S	b-Sulfinyl pyruvate	up
Com_1969_neg	1.253	94224.4	37283.8	1.02936	0.000486904	234.019	C8 H13 Cl2 Na O2	[Similar to: Sulfadoxine; ?Mass: 76.0544 Da]	up
Com_1982_neg	12.162	41619.8	13825	1.06382	0.0456672	336.21	C16 H34 Cl N2 O P	[Similar to: Prostaglandin B1; ?Mass: 0.0200 Da]	up
Com_2002_neg	1.38	86610.4	24033.4	1.38892	0.00027052	282.094	C10 H18 O9	4-O-beta-D-Xylopyranosyl-D-xylopyranose	up
Com_2009_neg	11.068	77865.1	26713.3	1.32537	0.0158972	472.249	C24 H40 O7 S	Chenodeoxycholic acid 3-sulfate	up
Com_204_neg	15.033	2.63804e+06	788777	1.66147	0.0473695	414.314	C27 H42 O3	Diosgenin	up
Com_2088_neg	1.258	84717.6	27730.2	1.23627	0.00108182	280.025	C8 H17 Na O3 S3	[Similar to: Sulfadoxine; ?Mass: 30.0490 Da]	up
Com_2158_neg	9.37	79444.1	24898.6	1.25888	0.00427669	298.177	C16 H26 O5	(2E)-4-Hydroxy-4-{4-hydroxy-2-[(1E)-6-hydroxy-1-hepten-1-yl]cyclopentyl}-2-butenoic acid	up
Com_2186_neg	1.219	63808.3	22281.3	1.15086	0.0170115	139.978	C2 H4 O5 S	Y4XC05H603	up
Com_218_neg	11.556	840341	118904	1.51942	0.0291668	468.308	C22 H48 N2 O4 S2	[Similar to: Cholic acid; ?Mass: -60.0202 Da]	up
Com_219_neg	11.763	856955	91277.2	1.6774	0.0393402	468.308	C27 H48 O2 S2	[Similar to: 4-{[5-(6-Hydroxy-5,5,8a-trimethyl-2-methylenedecahydro-1-naphthalenyl)-3-methylpentyl]oxy}-4-oxobutanoic acid; ?Mass: -60.0201 Da]	up
Com_221_neg	11.504	1.98042e+06	557968	1.41216	0.0120554	364.261	C22 H36 O4	Prostaglandin A1 ethyl ester	up
Com_2289_neg	11.647	76277.8	12812.3	1.80619	0.00313435	588.278	C23 H49 N4 O7 P S2	[Similar to: 2,5-di-tert-Butylhydroquinone; ?Mass: -366.1158 Da]	up
Com_2311_neg	11.793	50693.9	16311.3	1.17797	0.027057	540.311	C32 H44 O7	Ciclesonide	up
Com_2319_neg	8.867	56703.6	20320.5	1.17253	0.0158697	165.042	C8 H7 N O3	4-Nitroacetophenone	up
Com_2374_neg	1.211	78726.1	36043	1.2146	0.0165805	131.058	C5 H9 N O3	Aminolevulinic acid	up
Com_2446_neg	14.834	50620	8722.38	1.94124	0.000600783	420.285		[Similar to: 1,2,3,6-Tetra-O-galloyl-?D-glucose; ?Mass: 367.8219 Da]	up
Com_2566_neg	10.69	59049.6	14226.4	1.47509	0.0143887	364.261	C22 H36 O4	Prostaglandin A1 ethyl ester	up
Com_2579_neg	12.091	23202	6556.07	1.08515	0.0396833	426.24		[Similar to: Cholic acid; ?Mass: -17.9521 Da]	up
Com_2587_neg	4.505	55411.7	20883.3	1.04024	0.0106741	433.181	C25 H27 N3 O2 S	Brexpiprazole	up
Com_261_neg	1.251	2.41027e+06	636037	1.72063	0.00140387	115.027	C6 H9 N O5	N-Acetylaspartic acid	up
Com_2626_neg	1.392	66423.6	23067.3	1.25029	0.00072617	126.029	C4 H7 Na O3	[Similar to: 4H-1-Benzopyran-4-one, 6-?D-glucopyranosyl-2,3-dihydro-5,7-dihydroxy-2-(4-hydroxyphenyl)-, (S)-; ?Mass: 308.0924 Da]	up
Com_272_neg	1.236	2.32447e+06	569703	1.88571	0.00222564	175.048	C6 H9 N O5	N-Acetylaspartic acid	up
Com_274_neg	13.349	1.54016e+06	523891	1.0182	0.0323335	364.228	C20 H30 O3	(5?,9?)-17-Hydroxykaur-15-en-19-oic acid	up
Com_288_neg	1.24	1.20868e+06	216383	2.02495	7.97203e-05	116.011	C4 H4 O4	Maleic acid	up
Com_2900_neg	1.401	54818.2	17629.3	1.36664	0.00158663	325.137	C12 H23 N O9	4-O-alpha-D-Glucopyranosylmoranoline	up
Com_2901_neg	1.411	31386.3	8888.9	1.38444	0.00515798	285.095	C11 H15 N3 O6	N-Acetylcytidine	up
Com_3069_neg	9.952	22775.1	2288.14	1.83083	0.0298785	260.115	C14 H16 N2 O3	(3S,8aS)-3-(4-Hydroxybenzyl)hexahydropyrrolo[1,2-a]pyrazine-1,4-dione	up
Com_3129_neg	10.824	25537.5	1910.55	2.28802	0.00911186	306.136	C19 H18 N2 O2	(2E)-3-(4-Hydroxyphenyl)-N-[2-(1H-indol-3-yl)ethyl]acrylamide	up
Com_3219_neg	10.822	39317.6	12821.5	1.23075	0.000577367	394.271	C23 H38 O5	gemeprost	up
Com_3245_neg	11.48	30481.5	4994.86	1.75985	0.0080235	618.252	C28 H42 O15	Methyl 4-{[6-deoxy-2-O-methyl-alpha-L-galactopyranosyl-(1->3)-6-deoxy-alpha-L-mannopyranosyl-(1->3)-6-deoxy-2-O-methyl-alpha-L-mannopyranosyl]oxy}benzoate	up
Com_3267_neg	13.17	26573.1	3723.73	1.79273	0.00850256	458.269	C31 H35 N2 Na	[Similar to: 1,2,3,6-Tetra-O-galloyl-?D-glucose; ?Mass: 329.8379 Da]	up
Com_3439_neg	8.072	38445.2	14572.8	1.02719	0.00457824	262.12	C9 H19 N4 O3 P	[Similar to: 1-O-{[(3aS,6Z,10E,11aR)-10-Methyl-3-methylene-2-oxo-2,3,3a,4,5,8,9,11a-octahydrocyclodeca[b]furan-6-yl]carbonyl}-?D-glucopyranose; ?Mass: 162.0535 Da]	up
Com_346_neg	11.774	540511	108011	1.59571	0.00223707	474.334	C29 H46 O5	[Similar to: Deoxycholic acid; ?Mass: -82.0409 Da]	up
Com_348_neg	1.256	1.29504e+06	466836	1.06123	0.00134509	148.037	C5 H8 O5	(+/-)-2-Hydroxyglutaric acid	up
Com_3563_neg	11.216	20490.1	2713.44	1.78986	0.0160455	272.209	C14 H28 N2 O3	N~6~-Octanoyllysine	up
Com_3584_neg	1.381	33105.4	9560.47	1.1386	0.0350103	586.171	C29 H30 O13	Amarogentin	up
Com_358_neg	1.258	1.32628e+06	334020	1.46618	0.000294481	194.042	C6 H10 O7	?D-Glucopyranuronic acid	up
Com_3651_neg	10.685	23969.8	4464.47	1.60306	0.00498513	350.174	C19 H26 O6	12,13-Epoxytrichothec-9-ene-3,15-diyl diacetate	up
Com_3729_neg	14.95	27288.7	9047.2	1.25209	0.00234742	238.229	C16 H30 O	(+/-)-Muscone	up
Com_382_neg	1.261	794053	192348	1.57245	1.12856e-05	176.032	C6 H8 O6	Vitamin C	up
Com_3861_neg	10.899	30686.7	10879.8	1.19342	0.00132929	474.334	C25 H47 K N4 O2	[Similar to: 1-O-[(2a,3?5?,9?,18?,19a)-2,3,19,23-Tetrahydroxy-28-oxoolean-12-en-28-yl]-?D-glucopyranose; ?Mass: 192.0641 Da]	up
Com_3873_neg	9.466	31582.6	11555	1.12316	0.000146467	336.229	C16 H33 K N4 O	[Similar to: N-(3-Chloro-4-morpholinophenyl)-6-oxo-1,4,5,6-tetrahydro-3-pyridazinecarboxamide; ?Mass: -0.1305 Da]	up
Com_3914_neg	1.361	28159.5	9510.56	1.18078	0.000220784	424.035	C12 H18 N4 O7 P2 S	1358	up
Com_401_neg	1.258	770838	272585	1.16787	0.000186256	130.026	C5 H6 O4	Itaconic acid	up
Com_4255_neg	11.969	23080	6178.74	1.28413	0.0136266	522.318	C30 H42 N4 O4	(2R)-1-[(2S,4R,5Z)-4-Benzyl-2,5-dihydroxy-5-{[(1R,2S)-2-hydroxy-2,3-dihydro-1H-inden-1-yl]imino}pentyl]-N-(2-methyl-2-propanyl)-2-piperazinecarboximidic acid (non-preferred name)	up
Com_431_neg	12.388	243249	10707.2	2.47559	0.00961747	378.276	C21 H39 Na O4	[Similar to: 1,6-Hexamethylene-bis[3-(3,5-di-tert-butyl-4-hydroxyphenyl)propionate]; ?Mass: 260.1785 Da]	up
Com_4401_neg	1.248	25647.4	11398.1	1.0145	0.00824161	193.988	C3 H9 Na O4 P2	[Similar to: ?D-Glucopyranuronic acid; ?Mass: 0.0547 Da]	up
Com_4461_neg	1.21	18446.3	5524.01	1.10773	0.0211622	389.071	C11 H20 N O12 P	N-acetylneuraminic acid 9-phosphate	up
Com_4510_neg	13.137	19111.8	5655.97	1.31566	0.000402903	362.245	C18 H35 K N4 O	[Similar to: 5-Fluoro ADB-PINACA; ?Mass: -0.0331 Da]	up
Com_4566_neg	13.151	10871.9	3619.52	1.15387	0.0178923	348.227	C19 H33 Na O4	[Similar to: Anacardic acid; ?Mass: 0.0395 Da]	up
Com_4594_neg	11.239	23691.4	6599.17	1.51009	0.00108645	521.334	C29 H47 N O7	(3E,5S,6S,7S,9R,11E,13E,15R,16R)-16-Ethyl-15-(hydroxymethyl)-5,7,9-trimethyl-2,10-dioxooxacyclohexadeca-3,11,13-trien-6-yl 3,4,6-trideoxy-3-(dimethylamino)-beta-D-xylo-hexopyranoside	up
Com_470_neg	1.36	744226	289137	1.02077	0.000481669	222.073	C8 H14 O7	Ethyl-?D-glucuronide	up
Com_5198_neg	12.907	14625.7	5367.51	1.04026	0.0175388	419.303	C25 H41 N O4	N-Palmitoyl-L-tyrosine	up
Com_5375_neg	1.411	12675.1	2302.28	1.79854	0.000406247	990.327	C36 H62 O31	Maltohexaose	up
Com_5453_neg	9.561	10295.8	2199.13	1.30168	0.0485854	634.246	C41 H34 N2 O5	[Similar to: 2-{(4S,5S,5aS,9aS)-4-Methoxy-6,6,9a-trimethyl-5-[(2E,4E,6E)-2,4,6-octatrienoyloxy]-1-oxo-1,3,4,5,5a,6,7,8,9,9a-decahydro-2H-benzo[E]isoindol-2-yl}pentanedioic acid; ?Mass: -104.9788 Da]	up
Com_5518_neg	6.633	7396.59	2545.32	1.01212	0.0211392	236.068	C12 H12 O5	5,6,7-Trimethoxy-2H-chromen-2-one	up
Com_55_neg	11.755	6.94454e+06	1.03088e+06	1.4392	0.0493679	408.287	C24 H40 O5	Cholic acid	up
Com_5758_neg	12.232	12265.7	4254.55	1.16487	6.50784e-05	244.073	C6 H18 N2 O4 P2	[Similar to: (R)-3-Hydroxy myristic acid; ?Mass: 0.1309 Da]	up
Com_5840_neg	10.867	12440.7	2061.25	1.87967	0.000694493	444.141	C23 H24 O9	5-Methoxypodophyllotoxin	up
Com_5879_neg	11.534	8467.85	1290.46	1.68486	0.0177399	566.29	C34 H38 N4 O4	3,3'-(7,12-Diethyl-3,8,13,17-tetramethyl-2,18-porphyrindiyl)dipropanoic acid	up
Com_6170_neg	15.285	7715.18	2540.02	1.13844	0.0107166	410.192	C22 H28 F2 O5	flumetasone	up
Com_6194_neg	11.804	6660.58	1861.22	1.18528	0.0218662	620.268		[Similar to: Prostaglandin F2a 1-11-lactone; ?Mass: -284.0379 Da]	up
Com_6487_neg	10.062	9419.32	3270.61	1.17635	1.84522e-08	398.175	C19 H27 N4 Na O2 S	[Similar to: Stercobilin; ?Mass: 196.1664 Da]	up
Com_6509_neg	1.412	5627.13	1299.64	1.33167	0.0202773	1314.43	C48 H82 O41	alpha-D-Glucopyranosyl-(1->4)-alpha-D-glucopyranosyl-(1->4)-alpha-D-glucopyranosyl-(1->4)-alpha-D-glucopyranosyl-(1->4)-alpha-D-glucopyranosyl-(1->4)-alpha-D-glucopyranosyl-(1->4)-alpha-D-glucopyranosyl-(1->4)-alpha-D-glucopyranose	up
Com_6726_neg	10.359	5672.3	1290.02	1.64168	5.37569e-06	432.25	C25 H36 O6	Hydrocortisone butyrate (JP15/USP)	up
Com_683_neg	11.747	124095	5735.7	2.18729	0.0372579	800.579	C45 H72 N10 O3	[Similar to: Cholic acid; ?Mass: -392.2913 Da]	up
Com_740_neg	11.884	300605	90898	1.19117	0.0128934	618.288	C24 H51 N4 O8 P S2	[Similar to: 2'-({[2-(2-Oxo-1-imidazolidinyl)ethyl]amino}carbonyl)[1,1'-biphenyl]-2-carboxylic acid; ?Mass: -265.1506 Da]	up
Com_767_neg	11.221	351017	148848	1.1071	0.0233979	362.245	C22 H34 O4	7(S),17(S)-Dihydroxy-8(E),10(Z),13(Z),15(E),19(Z)-docosapentaenoic acid	up
Com_798_neg	11.063	321459	78972.5	1.5221	0.0088125	364.261	C22 H36 O4	Prostaglandin A1 ethyl ester	up
Com_799_neg	1.357	409307	124275	1.25757	0.000766415	304.076	C7 H9 N10 Na O3	[Similar to: D-Raffinose; ?Mass: 200.0927 Da]	up
Com_804_neg	1.407	237713	32054.2	2.73186	0.00165563	324.035	C9 H13 N2 O9 P	Uridine monophosphate (UMP)	up
Com_845_neg	1.258	251688	49391.8	1.68658	0.00274503	197.035	C5 H11 N O5 S	Tauropine	up
Com_855_neg	1.229	368312	42611.5	2.70694	0.000472457	260.029	C6 H13 O9 P	D-Glucose 6-phosphate	up
Com_886_neg	11.723	114111	11237.9	2.2416	0.0103118	344.255	C19 H36 O5	DOG	up
Com_890_neg	1.236	337028	33361.4	2.99509	0.000565086	200.008	C6 H13 O9 P	D-Glucose 6-phosphate	up
Com_916_neg	8.918	347656	71519.8	1.74138	1.61277e-05	336.23	C20 H32 O4	Prostaglandin B1	up
Com_921_neg	14.426	311799	130393	1.05538	0.00668427	412.281	C20 H42 N2 Na O3 P	[Similar to: N-Acetylornithine; ?Mass: -238.1810 Da]	up
Com_98_neg	12.084	3.41895e+06	745150	1.32702	0.0360749	312.23	C18 H32 O4	(9Z,12Z)-6,8-Dihydroxy-9,12-octadecadienoic acid	up
Com_996_neg	12.195	187479	78388.7	1.04361	0.0169047	476.349	C25 H52 N2 O2 S2	[Similar to: Pinolenic acid; ?Mass: -198.1243 Da]	up
Com_901_neg	83530.2	158513	379746	down	0.861111	13.975	352.228	8-Iso-15-keto-prostaglandin-F2?C20 H32 O5

## Sheet: LC-MS(ESI+)
ID	RT [min]	Mean-treatment	Mean-control	VIP	Pvalue	Molecular Weight	Formula	Name_des	T/C
Com_1003_pos	5.963	110021	369919	1.34988	0.00153844	173.105	C8 H15 N O3	N-Acetyl-L-leucine	down
Com_1006_pos	1.404	915133	2.442e+06	1.15439	0.000391417	141.079	C8 H15 N O3	N-Acetyl-L-leucine	down
Com_1009_pos	12.143	55809.5	5.17547e+06	5.49359	4.17066e-06	448.268	C23 H36 N4 O5	N-Acetylleucylleucyltyrosinamide	down
Com_1014_pos	6.009	45088.7	115279	1.08829	0.000334304	203.079	C8 H13 N O5	N-acetyl-L-2-aminoadipic acid	down
Com_1026_pos	7.948	212856	3.39746e+06	2.98666	0.000436617	228.09	C13 H12 N2 O2	N1-[4-(1,3-Oxazol-5-yl)phenyl]cyclopropane-1-carboxamide	down
Com_1027_pos	5.643	4848.18	114892	3.71896	3.48272e-12	412.195	C23 H28 N2 O5	N1-(1,1,3,3,6-Pentamethyl-7-nitro-2,3-dihydro-1H-inden-5-yl)-2,6-dimethoxybenzamide	down
Com_1028_pos	8.001	16991.1	389202	3.7446	9.39141e-07	272.209	C14 H28 N2 O3	N~6~-Octanoyllysine	down
Com_102_pos	7.208	23115.6	194757	2.39508	0.00147145	237.136	C13 H19 N O3	Viloxazine	down
Com_1032_pos	10.968	6256.9	26800.3	1.70088	4.78422e-08	463.159	C22 H26 F N3 O5 S	N-[4-(4-Fluorophenyl)-5-{(E)-2-[(2S,4R)-4-hydroxy-6-oxotetrahydro-2H-pyran-2-yl]vinyl}-6-isopropyl-2-pyrimidinyl]-N-methylmethanesulfonamide	down
Com_103_pos	6.858	7186.4	16998.4	1.07265	0.00222927	237.137	C13 H19 N O3	Viloxazine	down
Com_1062_pos	11.848	22332.2	91744	1.66265	3.0693e-10	199.12	C10 H17 N O3	N-(2-Oxotetrahydro-3-furanyl)hexanamide	down
Com_1071_pos	11.035	11235.2	58259.5	1.94589	9.38992e-08	340.142	C19 H20 N2 O4	N(2),N(5)-dibenzoyl-L-ornithine	down
Com_1081_pos	13.935	25220.5	95217.4	1.40986	0.00547179	294.255	C19 H34 O2	MXV06G5ROK	down
Com_1088_pos	9.564	29358.8	138954	1.89731	4.35419e-05	279.183	C16 H25 N O3	Moxisylyte	down
Com_1099_pos	11.665	18726.8	405250	3.58997	1.13961e-07	537.315	C32 H45 N O7	Milbemycin A4 oxime	down
Com_1102_pos	10.975	1.63392e+06	5.37619e+06	1.46576	0.000510963	219.147	C10 H21 N O4	miglustat	down
Com_1105_pos	5.572	217192	511708	1.22943	0.0245006	254.126	C12 H18 N2 O4	Midodrine	down
Com_1108_pos	12.599	71734.1	383749	2.4213	0.0035021	268.157	C17 H20 N2 O	Michler's ketone	down
Com_110_pos	12.736	52758.9	184938	1.36019	0.0075061	361.167	C23 H23 N O3	Veliflapon	down
Com_1110_pos	6.058	36694.4	173648	1.70205	0.000740178	222.136	C12 H18 N2 O2	Mexacarbate	down
Com_1119_pos	12.351	6957.39	21448.1	1.2608	0.000766003	267.184	C15 H25 N O3	Metoprolol	down
Com_111_pos	7.075	80115.5	212336	1.25883	0.00364451	198.052	C9 H10 O5	Vanillyl mandelic acid	down
Com_1123_pos	5.294	53690.8	148093	1.34972	0.00259664	195.089	C10 H13 N O3	Metirosine	down
Com_1132_pos	11.679	11847.2	42577.1	1.47341	3.77994e-05	433.257	C23 H35 N3 O5	Methyl N-formylnorleucylleucylphenylalaninate	down
Com_1160_pos	8.067	59743.5	374983	2.23334	7.00118e-05	279.147	C15 H21 N O4	Metalaxyl	down
Com_1172_pos	6.207	17583.2	44343.4	1.03318	0.00333691	174.068	C11 H10 O2	Menadiol	down
Com_1173_pos	8.639	137895	500198	1.85002	0.00663192	232.121	C13 H16 N2 O2	Melatonin	down
Com_1176_pos	6.354	69160.6	270311	1.35085	0.0412805	280.178	C15 H24 N2 O3	mefexamide	down
Com_1178_pos	13.272	238829	773960	1.43298	0.000301655	344.238	C22 H32 O3	Medrysone	down
Com_117_pos	5.539	11851.5	48753.3	1.4842	0.00423721	216.147	C10 H20 N2 O3	Valylvaline	down
Com_119_pos	1.423	78972.3	194045	1.05604	5.41993e-05	216.147	C10 H20 N2 O3	Valylvaline	down
Com_120_pos	7.382	9651.76	54716.8	2.01586	7.17382e-07	280.142	C14 H20 N2 O4	Valyltyrosine	down
Com_1244_pos	13.52	15927.6	61474.5	1.53014	0.000181951	370.18	C22 H27 Cl N2 O	Lorcainide	down
Com_1246_pos	13.855	46947.2	161619	1.80409	0.0129743	335.188	C22 H25 N O2	Lobelanine	down
Com_124_pos	7.029	134872	1.33746e+06	2.76357	1.63664e-05	320.148	C14 H24 O8	Valproic acid beta-D-glucuronide	down
Com_1251_pos	9.793	9724.07	54191.7	1.96486	3.06438e-05	405.226	C21 H31 N3 O5	Lisinopril	down
Com_1255_pos	1.418	831390	3.41161e+06	1.55765	0.00119138	259.116	C10 H17 N3 O5	linatine	down
Com_1263_pos	9.701	7293.81	32190	1.68952	5.43475e-05	363.179	C18 H25 N3 O5	libenzapril	down
Com_1264_pos	9.083	10289.5	78488.2	2.37845	1.17148e-08	363.179	C18 H25 N3 O5	libenzapril	down
Com_1265_pos	10.828	48347.6	355575	2.35916	5.36066e-06	155.069	C6 H9 N3 O2	L-Histidine	down
Com_1271_pos	1.412	845657	2.03607e+06	1.00982	0.000144492	170.105	C8 H14 N2 O2	Levetiracetam	down
Com_1285_pos	7.067	4629.11	210937	4.45829	8.1644e-09	317.173	C17 H23 N3 O3	Leucyltryptophan	down
Com_1301_pos	10.734	197425	605561	1.38067	0.000411338	253.167	C14 H23 N O3	LB9PX21FU3	down
Com_1307_pos	12.147	20702.3	87307.1	1.65516	3.60417e-05	507.282	C27 H41 N O8	Latanoprostene bunod	down
Com_1308_pos	11.945	11269.3	36577.5	1.30862	0.00117979	507.282	C27 H41 N O8	Latanoprostene bunod	down
Com_1310_pos	7.982	264991	623315	1.18492	0.0164699	245.066	C11 H13 N O4	L-Aspartic acid ?benzyl ester	down
Com_1347_pos	6.451	100236	231130	1.17092	0.0200668	192.078	C11 H12 O3	K8CHJ4MKM0	down
Com_1352_pos	6.791	67196.2	384766	2.04983	3.11905e-10	367.199	C26 H25 N O	JWH-145	down
Com_1353_pos	6.792	67196.2	384766	2.04983	3.11905e-10	163.086	C26 H25 N O	JWH-145	down
Com_1385_pos	7.957	59857.3	278325	1.77598	5.0226e-06	129.058	C9 H7 N	Isoquinoline	down
Com_1386_pos	7.55	72273	419419	1.97042	0.000250966	129.058	C9 H7 N	Isoquinoline	down
Com_1387_pos	12.579	95529.6	653348	2.36472	9.72241e-05	129.058	C9 H7 N	Isoquinoline	down
Com_1393_pos	7.962	55464.6	250380	1.74134	5.13116e-06	88.0311	C9 H7 N	Isoquinoline	down
Com_1396_pos	7.919	25856.7	80962.7	1.347	6.97717e-06	211.12	C11 H17 N O3	Isoprenaline	down
Com_1397_pos	10.975	3.08555e+06	1.10622e+07	1.57159	0.000483419	138.104	C9 H14 O	Isophorone	down
Com_1420_pos	7.633	9337.51	257654	3.89656	1.24098e-10	244.084	C13 H12 N2 O3	Indolyl-3-acryloylglycine	down
Com_1422_pos	5.949	18524.1	552518	3.87305	3.21665e-06	203.058	C11 H9 N O3	Indole-3-pyruvic acid	down
Com_1423_pos	7.405	25472.7	255901	1.82039	0.0498456	203.058	C11 H9 N O3	Indole-3-pyruvic acid	down
Com_1426_pos	8.113	26547.3	249815	2.62782	8.33338e-10	187.063	C11 H9 N O2	Indole-3-acrylic acid	down
Com_1427_pos	7.551	48028.5	570959	2.73634	0.000241573	187.063	C11 H9 N O2	Indole-3-acrylic acid	down
Com_1428_pos	7.95	219074	3.6743e+06	3.0807	0.000242832	187.063	C11 H9 N O2	Indole-3-acrylic acid	down
Com_142_pos	10.179	3.81289e+06	1.07341e+07	1.31347	0.002205	142.099	C8 H14 O2	V43K3TO0HN	down
Com_1433_pos	5.949	14184.2	105684	2.26709	9.41847e-05	175.063	C10 H9 N O2	Indole-3-acetic acid	down
Com_1444_pos	8.073	16691.3	360761	3.5837	3.81675e-08	290.09	C14 H14 N2 O5	Indol-3-ylacetylaspartic acid	down
Com_144_pos	6.648	101171	441452	1.96085	0.00809655	235.12	C13 H17 N O3	UYZ46JKJ8V	down
Com_1456_pos	5.823	7147.2	797025	5.48538	2.57676e-08	259.084	C14 H13 N O4	IN00216	down
Com_145_pos	7.757	22894.4	54624.3	1.08263	0.0167738	235.12	C13 H17 N O3	UYZ46JKJ8V	down
Com_1463_pos	7.643	608755	1.54954e+06	1.12227	0.000190938	274.131	C15 H18 N2 O3	imazamethabenz	down
Com_1464_pos	7.416	97471.9	291042	1.34413	0.000513763	173.141	C9 H19 N O2	Imagabalin	down
Com_1483_pos	13.452	256781	714481	1.25087	0.000591611	192.115	C12 H16 O2	ibufenac	down
Com_1485_pos	9.544	13342.7	36719.6	1.21951	0.000116647	440.194	C25 H24 N6 O2	Ibrutinib	down
Com_148_pos	12.663	67179.5	211013	1.48591	0.00702851	592.325	C33 H44 N4 O6	urobilinogen	down
Com_1503_pos	8.254	19152	49155.5	1.28405	0.0115133	308.173	C16 H24 N2 O4	Hydroxycarteolol	down
Com_1512_pos	13.626	810247	2.22586e+06	1.3377	0.00600812	328.207	C21 H28 O3	HU-331	down
Com_1516_pos	5.964	520743	2.45651e+06	1.97534	0.00396475	233.126	C10 H19 N O5	Hopantenic acid	down
Com_1537_pos	1.41	187838	596094	1.34384	3.30474e-06	236.116	C12 H16 N2 O3	hexobarbital	down
Com_1539_pos	10.178	223414	544210	1.102	0.0010663	100.089	C6 H12 O	Hexanal	down
Com_1546_pos	10.948	9100.74	28520.8	1.33349	3.33436e-07	391.235	C22 H33 N O5	heteratisine	down
Com_1547_pos	13.695	12651.3	156270	2.93301	8.15493e-08	391.235	C22 H33 N O5	heteratisine	down
Com_1556_pos	10.065	18768.6	165572	2.53601	3.6856e-07	313.188	C16 H27 N O5	Heliotrine	down
Com_1560_pos	8.437	7529.5	304712	4.13644	3.97655e-05	212.095	C13 H12 N2 O	Harmine	down
Com_1578_pos	8.689	13103.5	57726.8	1.72373	4.22848e-06	323.209	C18 H29 N O4	guaiapate	down
Com_157_pos	13.491	97762.2	805752	2.49966	4.62858e-07	262.193	C17 H26 O2	UNII:Z5JO63XGNK	down
Com_1587_pos	7.309	147296	388845	1.24037	0.00615442	222.1	C11 H14 N2 O3	Gly-Phe	down
Com_1598_pos	13.152	11480	46248.3	1.44848	0.00629142	465.308	C26 H43 N O6	Glycocholic acid	down
Com_1608_pos	7.63	9463.45	589667	4.85003	4.46692e-11	312.072	C12 H16 N4 O2 S2	glybuthiazol	down
Com_1631_pos	5.573	32867.6	114459	1.4272	8.91492e-05	145.11	C7 H15 N O2	g-Butyrobetaine	down
Com_1633_pos	1.406	370115	914642	1.02714	0.00044608	266.126	C13 H18 N2 O4	gamma-glutamyltyramine	down
Com_1634_pos	8.862	127176	260617	1.01839	0.030523	266.126	C13 H18 N2 O4	gamma-glutamyltyramine	down
Com_1649_pos	13.848	23888.3	99583.8	1.6531	7.75605e-06	364.235	C20 H32 N2 O4	Furomine	down
Com_165_pos	13.295	34241.2	360609	2.70559	1.39345e-05	352.192	C22 H26 N O3	UNII:BO76JF850N	down
Com_1661_pos	12.136	57785.7	4.16654e+06	5.02497	5.43094e-14	416.242	C23 H28 N8	Forasartan	down
Com_1664_pos	8.016	11407.7	28332.1	1.02532	0.00422913	292.142	C15 H20 N2 O4	FM54X8S89O	down
Com_1665_pos	13.478	24566.9	152270	2.06698	0.00123367	404.206	C26 H26 F2 N2	Flunarizine	down
Com_1667_pos	10.936	82150.5	205649	1.15535	0.00363964	250.099	C17 H14 O2	Flindersiachromone	down
Com_1681_pos	7.956	73658	6.59252e+06	5.32282	3.73188e-09	213.079	C13 H11 N O2	FENAMIC ACID	down
Com_1682_pos	7.552	233086	1.06202e+07	4.34446	9.30828e-06	213.079	C13 H11 N O2	FENAMIC ACID	down
Com_1684_pos	1.139	106639	808566	2.37104	3.92557e-08	160.121	C7 H16 N2 O2	FCR6T2IYVU	down
Com_1689_pos	5.405	10651.5	50070.2	1.50217	0.0149069	196.121	C10 H16 N2 O2	Fasoracetam	down
Com_1690_pos	11.165	17616.2	79485.1	1.884	0.000457895	524.274	C27 H38 F6 O3	Falecalcitriol	down
Com_1695_pos	14.173	307157	1.07281e+06	1.47003	4.0561e-08	260.177	C17 H24 O2	Falcarindiol	down
Com_1702_pos	8.757	105963	311815	1.2701	5.19859e-06	315.204	C16 H29 N O5	F58251NT6M	down
Com_1708_pos	11.882	17169.6	65621.4	1.55328	0.000402978	233.162	C11 H23 N O4	F4WMF8NX3B	down
Com_170_pos	6.157	19173.5	65542.3	1.39576	0.00103957	255.121	C11 H17 N3 O4	UH430IGW0C	down
Com_1712_pos	13.491	114529	636879	2.03823	2.06447e-06	164.083	C10 H12 O2	Eugenol	down
Com_1717_pos	5.69	3.80003e+06	1.50449e+07	1.63016	0.000526547	225.1	C11 H15 N O4	Etilevodopa	down
Com_1730_pos	1.435	27186.9	252445	2.68807	1.01243e-05	251.115	C13 H17 N O4	Ethyl N-acetyl-L-tyrosinate	down
Com_1731_pos	6.151	6216.89	45184.5	2.31393	6.72907e-08	269.198	C15 H27 N O3	Ethyl N-[(2-isopropyl-5-methylcyclohexyl)carbonyl]glycinate	down
Com_1753_pos	7.508	20977.1	122650	2.17025	0.00014645	237.1	C12 H15 N O4	Ethopabate	down
Com_1767_pos	14.832	188408	666291	1.5071	3.66746e-05	440.328	C29 H44 O3	Estradiol undecylate	down
Com_1779_pos	7.51	22148.9	197368	2.51071	7.04209e-06	186.115	C12 H14 N2	Esgram	down
Com_177_pos	13.931	18177.2	81736.6	1.53711	0.00733918	330.276	C19 H38 O4	U9H9OM3S75	down
Com_1780_pos	5.712	5533.51	302102	4.70294	9.68152e-11	291.158	C15 H21 N3 O3	Eseridine	down
Com_1787_pos	7.87	49280.9	103116	1.01364	0.0155207	318.11	C17 H18 O6	ER776J3MGD	down
Com_179_pos	14.141	367208	2.09441e+06	1.65193	0.0138023	330.276	C19 H38 O4	U9H9OM3S75	down
Com_17_pos	13.347	2.68378e+06	1.37467e+07	1.91301	8.94201e-05	278.224	C18 H30 O2	a-Eleostearic acid	down
Com_1804_pos	5.814	4678.08	23662.2	1.81418	0.00018013	239.127	C11 H17 N3 O3	Emorfazone	down
Com_1811_pos	6.585	518190	2.96327e+06	1.70154	0.012204	296.173	C20 H24 O2	Eicosatetraynoic acid	down
Com_181_pos	6.521	38655.1	219003	1.9899	2.19305e-05	246.1	C13 H14 N2 O3	U9264T8OAE	down
Com_1843_pos	14.634	53053.2	694418	3.11293	1.2341e-05	366.22	C24 H30 O3	Drospirenone	down
Com_1845_pos	14.635	89293.3	1.00741e+06	2.86516	8.07196e-08	344.238	C24 H30 O3	Drospirenone	down
Com_1869_pos	11.722	81499	486598	1.87697	0.00340078	375.313	C24 H41 N O2	Docosatetraenoylethanolamide	down
Com_1880_pos	5.818	12554	54659.4	1.57266	0.020312	175.099	C11 H13 N O	DMACA Reagent	down
Com_1889_pos	8.433	54742.7	6.32775e+06	5.54668	3.06427e-07	226.074	C11 H12 N2 O2	DL-Tryptophan	down
Com_18_pos	13.185	1.66219e+06	3.51172e+06	1.06594	0.0228127	278.224	C18 H30 O2	a-Eleostearic acid	down
Com_1906_pos	6.039	54867.2	158162	1.25876	4.40685e-05	223.12	C12 H17 N O3	DL-Cerulenin	down
Com_1910_pos	6.11	39059.3	106883	1.19989	9.24691e-05	266.163	C14 H22 N2 O3	DL-Atenolol	down
Com_1915_pos	12.154	11760.4	84610.9	2.30863	9.1374e-09	278.163	C15 H22 N2 O3	DIW6F13QW2	down
Com_1918_pos	9.189	11549.2	49015.8	1.69378	1.03052e-06	350.184	C18 H26 N2 O5	disofenin	down
Com_1920_pos	10.729	20967.7	162115	1.86109	0.0177451	351.204	C19 H29 N O5	Dipivefrin	down
Com_1922_pos	10.99	11165.3	42472.1	1.53305	2.5845e-05	351.204	C19 H29 N O5	Dipivefrin	down
Com_1923_pos	6.956	82280.1	259068	1.41597	0.00254431	298.164	C13 H22 N4 O4	diphthinate	down
Com_1924_pos	7.525	71232	411298	1.96161	0.000100484	169.089	C12 H11 N	Diphenylamine	down
Com_1925_pos	10.94	7.67565e+06	1.9304e+07	1.09941	0.00245482	286.12	C17 H18 O4	Diphenolic acid	down
Com_1934_pos	13.382	25628.3	82858.8	1.34224	0.0017334	306.183	C18 H26 O4	Di-n-Amyl phthalate	down
Com_1935_pos	7.263	41466.9	95570.9	1.07772	0.00534293	227.115	C11 H17 N O4	Dimetofrine	down
Com_1941_pos	10.974	3.49944e+06	1.275e+07	1.60607	0.000731168	230.151	C12 H22 O4	Dimethyl sebacate	down
Com_195_pos	15.453	91290.8	219529	1.08913	0.0014206	448.355	C28 H48 O4	Typhasterol	down
Com_196_pos	2.148	15513.2	9.49065e+06	7.50295	8.08923e-09	161.084	C10 H11 N O	Tryptophol	down
Com_1986_pos	1.412	134442	307210	1.14068	0.0183018	150.054	C6 H6 N4 O	Dezaguanine	down
Com_1991_pos	12.302	11677.2	57900.6	1.90399	1.02554e-06	570.301	C33 H43 F O7	Dexamethasone cipecilate	down
Com_199_pos	2.71	27585.3	1.87033e+06	4.40261	0.00176574	161.084	C10 H11 N O	Tryptophol	down
Com_2025_pos	13.344	22901.6	418034	3.36579	1.12767e-06	400.19	C23 H28 O6	d-Corlin	down
Com_2026_pos	6.018	13906.7	49714	1.48551	0.000481119	314.158	C13 H22 N4 O5	dapdiamide C	down
Com_2030_pos	5.8	14906.8	113218	2.29293	5.91533e-05	208.096	C8 H16 O6	Dambonitol	down
Com_203_pos	12.654	174010	489868	1.47754	0.0210157	161.084	C10 H11 N O	Tryptophol	down
Com_2049_pos	5.578	27875.4	155564	1.53096	0.0213879	210.136	C11 H18 N2 O2	Cyclo(leucylprolyl)	down
Com_2050_pos	6.163	34732.7	394000	2.65931	0.0001446	210.136	C11 H18 N2 O2	Cyclo(leucylprolyl)	down
Com_2053_pos	6.843	33083.1	77689.3	1.13107	0.00866747	258.136	C15 H18 N2 O2	cyclo(dehydrophenylalanyl-L-leucyl)	down
Com_2054_pos	6.436	5278.36	49681	2.63175	9.87997e-10	258.136	C15 H18 N2 O2	cyclo(dehydrophenylalanyl-L-leucyl)	down
Com_206_pos	7.874	32139.9	117393	1.58207	0.000151652	294.157	C15 H22 N2 O4	Troxipide	down
Com_2075_pos	12.778	18330	57067.4	1.25592	0.00129721	443.234	C26 H29 N5 O2	Crenolanib	down
Com_2080_pos	7.012	43535.7	183071	1.78185	0.000513637	343.21	C17 H25 N7 O	CP-642931	down
Com_2081_pos	6.389	19509.8	178822	2.71147	5.3852e-05	343.21	C17 H25 N7 O	CP-642931	down
Com_2088_pos	13.377	513078	3.42238e+06	2.94059	0.00497681	360.19	C21 H28 O5	Cortisone	down
Com_2093_pos	7.294	128541	282630	1.00443	0.00437382	319.178	C18 H25 N O4	Coronatine	down
Com_2099_pos	10.901	576702	1.48536e+06	1.31401	0.00796868	170.13	C10 H18 O2	CNA0S5T234	down
Com_2117_pos	2.018	59395.4	466144	1.96045	0.0148876	134.073	C9 H10 O	Cinnamyl alcohol	down
Com_211_pos	8.12	7012.86	311475	4.41268	1.27151e-07	284.152	C17 H20 N2 O2	Tropicamide	down
Com_2120_pos	1.983	39048.3	417721	2.1655	0.0211092	132.057	C9 H8 O	Cinnamaldehyde	down
Com_2122_pos	13.488	110355	618405	2.03977	7.02338e-07	132.057	C9 H8 O	Cinnamaldehyde	down
Com_212_pos	7.709	8540.95	319401	4.18599	7.50648e-07	284.152	C17 H20 N2 O2	Tropicamide	down
Com_214_pos	7.842	16058.5	67154.8	1.31745	0.0463668	281.126	C14 H19 N O5	trimetozine	down
Com_2160_pos	12.659	144400	442478	1.49976	0.00564815	292.178	C16 H24 N2 O3	Carteolol	down
Com_2169_pos	5.812	37773.7	148125	1.41175	0.0184829	221.105	C12 H15 N O3	Carbofuran	down
Com_2172_pos	7.552	39785.3	817341	3.36581	0.000116145	167.073	C12 H9 N	Carbazole	down
Com_2173_pos	7.955	18294.7	570869	4.03088	1.59166e-10	167.073	C12 H9 N	Carbazole	down
Com_2174_pos	10.011	8030.13	74992.3	2.2065	0.00231869	201.079	C12 H11 N O2	Carbaryl	down
Com_217_pos	8.116	17801.8	48151	1.24784	0.0016712	281.126	C14 H19 N O5	trimetozine	down
Com_2184_pos	5.194	24031.7	77711.9	1.5551	0.0464843	201.136	C10 H19 N O3	Capryloylglycine	down
Com_2193_pos	12.959	117155	283479	1.07152	0.000233071	328.207	C21 H26 O2	Cannabinol	down
Com_2194_pos	12.958	144598	403018	1.24288	0.000132757	310.196	C21 H26 O2	Cannabinol	down
Com_2196_pos	13.545	13771.3	55630.1	1.61376	8.55463e-06	407.266	C23 H37 N O5	Cammaconine	down
Com_2197_pos	12.736	11595.9	105872	1.64202	0.0424193	407.266	C23 H37 N O5	Cammaconine	down
Com_2199_pos	13.497	101767	584611	1.78057	0.00877284	407.266	C23 H37 N O5	Cammaconine	down
Com_219_pos	6.334	122641	299043	1.36051	0.0321247	281.126	C14 H19 N O5	trimetozine	down
Com_2208_pos	10.86	112422	451373	1.63989	0.00016668	284.104	C17 H16 O4	Caffeic acid phenethyl ester	down
Com_220_pos	1.401	42825.3	195928	1.78285	9.00298e-07	365.168	C22 H25 N2 O S	TRIMETHAPHAN	down
Com_2212_pos	14.424	105841	634227	2.11706	1.86901e-07	316.201	C20 H28 O3	Cafestol	down
Com_2219_pos	7.941	72271.3	194591	1.17577	1.36025e-05	283.178	C15 H25 N O4	C19D0413EL	down
Com_2239_pos	12.38	10311.2	28978.5	1.20396	0.00254255	128.083	C7 H12 O2	butyl acrylate	down
Com_2241_pos	10.895	7539.25	34296	1.7829	9.7825e-07	399.24	C24 H33 N O4	BUTROXYDIM	down
Com_2245_pos	11.141	10968.4	154122	2.70616	0.00163065	226.121	C12 H18 O4	Butopyronoxyl	down
Com_2248_pos	8.586	26356.8	167535	2.26159	0.000160016	229.131	C11 H19 N O4	Butenylcarnitine	down
Com_2250_pos	1.373	79469.4	1.18399e+06	3.16426	9.23852e-10	224.116	C11 H16 N2 O3	butalbital	down
Com_2253_pos	8.869	60448.7	131283	1.0825	0.0220877	224.116	C11 H16 N2 O3	butalbital	down
Com_2255_pos	7.652	20187.5	47005	1.00641	2.67097e-05	212.115	C10 H16 N2 O3	Butabarbital	down
Com_2257_pos	10.349	1.83896e+06	4.37735e+06	1.02088	0.000140228	467.299	C29 H41 N O4	Buprenorphine	down
Com_2258_pos	12.51	15087.5	43951.2	1.22571	0.000491632	307.178	C17 H25 N O4	Buflomedil	down
Com_2259_pos	8.097	32414	156307	1.98612	0.00157935	307.178	C17 H25 N O4	Buflomedil	down
Com_2282_pos	7.369	7524.9	296273	4.31201	4.0278e-09	301.092	C17 H19 N S2	Bisulepine	down
Com_2283_pos	7.37	35627	573287	3.23128	8.03946e-08	279.11	C17 H19 N S2	Bisulepine	down
Com_2285_pos	11.864	12614	37351.5	1.28143	5.71544e-05	325.225	C18 H31 N O4	Bisoprolol	down
Com_2300_pos	4.872	40304.2	211880	1.9545	2.1941e-08	237.086	C9 H11 N5 O3	Biopterin	down
Com_2301_pos	8.184	18757.7	83984.1	1.78491	6.53609e-06	322.116	C15 H18 N2 O6	Binapacryl	down
Com_2304_pos	8.414	21353.8	155549	2.33023	1.88448e-07	300.147	C17 H20 N2 O3	bifenazate	down
Com_2305_pos	6.683	4626.29	101876	3.58665	5.00538e-07	300.147	C17 H20 N2 O3	bifenazate	down
Com_2307_pos	13.674	64280.6	584926	2.94846	0.000761447	300.147	C17 H20 N2 O3	bifenazate	down
Com_2310_pos	1.224	123955	372507	1.12379	0.0122694	86.0367	C4 H6 O2	Biacetyl	down
Com_2326_pos	2.027	31257	333359	2.25495	0.0123311	146.073	C10 H10 O	Benzylideneacetone	down
Com_2335_pos	1.553	34843.3	75709.5	1.11659	0.0291683	135.032	C7 H5 N O2	Benzoxazolone	down
Com_2338_pos	7.959	9823.76	287617	3.99589	7.42571e-09	184.1	C12 H12 N2	Benzidine	down
Com_2339_pos	7.554	22523.8	292496	2.85885	0.000114841	184.1	C12 H12 N2	Benzidine	down
Com_2348_pos	7.997	51656.6	125289	1.06401	8.93324e-05	121.053	C7 H7 N O	Benzamide	down
Com_2357_pos	7.993	314789	926170	1.3428	0.00108156	223.084	C11 H13 N O4	bendiocarb	down
Com_2359_pos	8.286	162461	355289	1.14054	0.0289807	223.084	C11 H13 N O4	bendiocarb	down
Com_2375_pos	7.954	35762.9	577698	3.16666	8.81329e-06	141.058	C12 H10 N2	Azobenzene	down
Com_2376_pos	7.96	36193.3	557385	3.11275	8.61432e-06	182.084	C12 H10 N2	Azobenzene	down
Com_2378_pos	10.177	2.65454e+07	6.62836e+07	1.17601	0.00369586	188.104	C9 H16 O4	Azelaic acid	down
Com_2384_pos	12.177	10492.5	799429	5.08906	4.70257e-13	392.303	C23 H40 N2 O3	AUDA	down
Com_2386_pos	1.409	45766.7	180417	1.66094	3.40816e-05	122.084	C7 H10 N2	ATW1AH7OJ5	down
Com_2393_pos	6.119	56427.7	141847	1.07218	0.000111501	234.136	C14 H22 N2 O3	Atenolol	down
Com_2399_pos	8.84	10875.3	103866	2.5241	6.26769e-05	296.068	C17 H12 O5	Aspulvinone E	down
Com_2404_pos	1.402	122915	410672	1.41599	1.24495e-05	245.101	C9 H15 N3 O5	Asparaginyl-4-hydroxyproline	down
Com_2421_pos	5.965	51290.9	179721	1.38379	0.00138845	155.095	C8 H13 N O2	ARECOLINE	down
Com_2434_pos	7.858	23586.8	373789	3.13131	2.25436e-05	210.1	C10 H14 N2 O3	Aprobarbital	down
Com_2438_pos	1.407	741896	2.90371e+06	1.34246	0.0117167	175.084	C7 H13 N O4	APM	down
Com_2439_pos	7.737	33284.9	82200.3	1.04412	0.000180133	288.11	C15 H16 N2 O4	APAZIQUONE	down
Com_2440_pos	8.836	41506.5	161592	1.64882	0.000695742	198.079	C12 H10 N2 O	AP2V89J1DA	down
Com_2462_pos	13.548	547616	2.08071e+06	1.59051	1.87779e-05	332.196	C20 H30 O5	Andrographolide	down
Com_2463_pos	13.55	604514	1.99565e+06	1.55194	0.00135574	350.206	C20 H30 O5	Andrographolide	down
Com_246_pos	10.977	249210	708274	1.28111	0.000571841	148.089	C10 H12 O	trans-Anethole	down
Com_2473_pos	7.34	21366.6	52711.4	1.08374	0.000145345	135.105	C9 H13 N	Amphetamine	down
Com_2479_pos	7.949	65011.4	152929	1.018	3.24427e-05	248.141	C15 H20 O3	amiloxate	down
Com_2480_pos	11.211	33355.8	85114.5	1.11526	0.000585394	240.126	C15 H16 N2 O	ameltolide	down
Com_2482_pos	8.302	38232	137972	1.51906	2.80048e-06	249.172	C15 H23 N O2	Alprenolol	down
Com_2519_pos	9.206	266613	991800	2.70288	0.00752147	252.111	C12 H16 N2 O4	Ala-Tyr	down
Com_2520_pos	1.399	172608	594514	1.43285	1.53644e-05	252.111	C12 H16 N2 O4	Ala-Tyr	down
Com_2524_pos	5.861	16077.4	196560	2.93032	9.72789e-10	275.127	C14 H17 N3 O3	Alanyltryptophan	down
Com_2527_pos	1.426	489580	1.44713e+06	1.23496	0.00011559	202.131	C9 H18 N2 O3	Alanylleucine	down
Com_2529_pos	6.081	59951.4	150755	1.03606	0.00211118	200.079	C8 H12 N2 O4	Alanylclavam	down
Com_2539_pos	1.41	339417	1.01464e+06	1.29357	9.79834e-06	183.089	C9 H13 N O3	adrenaline	down
Com_2547_pos	1.404	917392	6.02087e+06	2.11973	0.000253033	135.054	C5 H5 N5	Adenine	down
Com_2551_pos	8.745	15390.5	56326.5	1.56913	6.74854e-05	289.095	C15 H15 N O5	Acronycidine	down
Com_2552_pos	7.72	106841	302582	1.30587	0.00237058	323.136	C16 H21 N O6	Acremoauxin A	down
Com_2563_pos	6.52	12467	41315.5	1.38638	1.47919e-05	203.115	C9 H17 N O4	Acetylcarnitine	down
Com_2572_pos	2.017	106709	1.66391e+06	3.03535	8.62186e-05	120.057	C8 H8 O	Acetophenone	down
Com_2585_pos	1.185	188930	409393	1.00231	0.010254	169.11	C9 H15 N O2	Aceclidine	down
Com_2603_pos	13.55	1.3903e+06	4.99979e+06	1.52854	1.35193e-05	292.203	C18 H28 O3	9S,13R-12-Oxophytodienoic acid	down
Com_2613_pos	14.173	291136	1.07243e+06	1.53596	9.30703e-08	292.203	C18 H28 O3	9S,13R-12-Oxophytodienoic acid	down
Com_2617_pos	14.13	313346	867506	1.20791	5.40137e-06	294.219	C18 H30 O3	9-Oxo-10(E),12(E)-octadecadienoic acid	down
Com_2623_pos	14.422	428918	1.84777e+06	1.73185	8.74697e-06	294.219	C18 H30 O3	9-Oxo-10(E),12(E)-octadecadienoic acid	down
Com_2627_pos	9.602	40739.7	137330	1.37323	0.000470531	200.141	C11 H20 O3	9-Hydroxy-10-undecenoic acid	down
Com_2650_pos	11.646	119725	339208	1.25075	0.0189296	320.209	C18 H28 N2 O3	94Q9V45M9B	down
Com_2656_pos	8.901	133892	338753	1.13016	0.000410991	224.141	C13 H20 O3	900N171A0F	down
Com_2660_pos	13.18	4.9152e+06	1.04599e+07	1.13603	0.0306078	316.261	C18 H36 O4	9,10-Dihydroxystearic acid	down
Com_2661_pos	13.723	2.90807e+06	9.89468e+06	1.31989	0.00352419	316.261	C18 H36 O4	9,10-Dihydroxystearic acid	down
Com_2669_pos	15.376	66759.7	178360	1.11713	0.0217493	308.235	C19 H32 O3	9-(3-Methyl-5-pentyl-2-furyl)nonanoic acid	down
Com_2678_pos	11.595	3574.36	15994.9	1.73696	9.0718e-06	223.158	C13 H21 N O2	8-Methyl-8-azabicyclo[3.2.1]oct-3-yl (2E)-2-methyl-2-butenoate	down
Com_2684_pos	13.35	23314.7	76324.3	1.40227	1.68027e-06	214.193	C13 H26 O2	8IPS6BI6KW	down
Com_269_pos	5.061	30340.4	755732	3.73608	6.19655e-08	157.11	C8 H15 N O2	tranexamic acid	down
Com_2710_pos	13.726	23124.3	65858.6	1.20397	0.00010466	402.206	C23 H30 O6	883WKN7W8X	down
Com_2714_pos	13.659	20702.8	90193.3	1.62022	0.00119502	393.287	C23 H39 N O4	8653IQ20EA	down
Com_271_pos	3.63	35499	324581	2.07757	0.017387	157.11	C8 H15 N O2	tranexamic acid	down
Com_2726_pos	14.342	32909.4	216464	1.98556	0.00418016	364.204	C24 H28 O3	8,8-Dimethyl-3-(2-methyl-3-buten-2-yl)-10-(3-methyl-2-buten-1-yl)-2H,8H-pyrano[3,2-g]chromen-2-one	down
Com_2745_pos	12.293	10274.2	158346	3.2007	2.41282e-09	448.268	C29 H36 O4	7-Hydroxycoumarinyl arachidonate	down
Com_2746_pos	6.98	17043.3	91972.6	2.01616	4.19157e-06	162.035	C9 H6 O3	7-Hydroxycoumarine	down
Com_2748_pos	6.798	4146.53	36285.3	2.43115	7.88104e-05	394.116	C20 H27 Br O3	7HL45KY9GP	down
Com_2749_pos	8.656	7141.65	44762	2.01265	0.000417412	394.116	C20 H27 Br O3	7HL45KY9GP	down
Com_2750_pos	2.028	200008	6.19599e+07	5.90279	0.00511478	190.063	C11 H10 O3	7-Ethoxycoumarin	down
Com_276_pos	5.496	58081.3	537575	2.59107	8.57858e-06	157.11	C8 H15 N O2	tranexamic acid	down
Com_2780_pos	5.876	81089	435021	1.98256	1.84442e-05	199.084	C9 H13 N O4	75PQ0DZ8R2	down
Com_2799_pos	11.227	367665	1.00206e+06	1.07893	0.0284021	216.136	C11 H20 O4	7059GFK8NV	down
Com_2804_pos	10.975	1.30725e+06	4.67885e+06	1.58487	0.000777818	216.136	C11 H20 O4	7059GFK8NV	down
Com_2807_pos	10.175	9.494e+06	2.64099e+07	1.31604	0.00337616	216.136	C11 H20 O4	7059GFK8NV	down
Com_2828_pos	9.597	46368.3	123319	1.25855	0.00887174	368.158	C21 H24 N2 O2 S	6MOZ326Q5L	down
Com_2832_pos	7.959	29258.7	409552	3.08956	1.74352e-09	143.073	C10 H9 N	6-Methylquinoline	down
Com_2834_pos	7.551	48561.5	492646	2.54703	0.000431448	143.073	C10 H9 N	6-Methylquinoline	down
Com_2881_pos	1.414	1.25751e+07	3.6888e+07	1.27938	4.46026e-05	85.0891	C5 H11 N	67I85E138Y	down
Com_2883_pos	10.591	6771.06	15922	1.06277	0.00264624	396.212	C25 H32 O2 S	6737	down
Com_288_pos	10.974	311392	833487	1.19594	0.000437055	92.0624	C7 H8	Toluene	down
Com_2900_pos	14.133	101642	285504	1.16721	0.00254062	304.203	C19 H28 O3	6 beta hydroxy testosterone	down
Com_2907_pos	6.982	117100	313042	1.22557	0.00111469	298.073	C11 H14 N4 O4 S	5'-S-Methyl-5'-thioinosine	down
Com_2914_pos	9.811	33971.3	93101.6	1.22537	0.000362845	274.141	C11 H20 N3 O5	5-Oxidanidyl-5-oxidanylidenenorvalyllysine	down
Com_2915_pos	13.673	203032	707816	1.50193	0.000107276	308.198	C18 H28 O4	5-O-methyl embelin	down
Com_2916_pos	13.491	1.48847e+06	1.46227e+07	2.7894	4.32109e-05	308.198	C18 H28 O4	5-O-methyl embelin	down
Com_2922_pos	7.27	104384	298823	1.42165	0.00980512	234.1	C12 H14 N2 O3	5-Methoxy-L-tryptophan	down
Com_2935_pos	7.076	25555.3	153073	2.15357	1.60779e-05	177.079	C10 H11 N O2	5-Hydroxytryptophol	down
Com_2945_pos	10.719	16374.7	169994	2.68045	3.84678e-05	325.094	C18 H15 N O5	5-Hydroxy-2-{[(2E,4E)-5-(4-hydroxyphenyl)-2,4-pentadienoyl]amino}benzoic acid	down
Com_2952_pos	13.988	105419	2.86384e+06	3.94466	3.84e-07	367.235	C24 H30 F N O	5-Fluoro JWH 018 adamantyl analog	down
Com_295_pos	6.729	49344	156076	1.54992	0.00925992	307.103	C19 H17 N O S	Tolnaftate	down
Com_2963_pos	12.869	13132.9	37043.4	1.28546	0.000433661	367.309	C22 H41 N O3	5D412N1XR1	down
Com_2973_pos	7.291	73432.4	202176	1.28412	0.00283609	252.147	C13 H20 N2 O3	5-Allyl-5-sec-butyl-1,3-dimethyl-2,4,6(1H,3H,5H)-pyrimidinetrione	down
Com_2981_pos	12.659	218365	562052	1.33414	0.0166512	133.089	C9 H11 N	56W89FBX3E	down
Com_2996_pos	7.848	17729.4	77441.1	1.42265	0.0159897	311.079	C17 H13 N O5	5,9-Dihydroxy-10-methoxy-11-methylfuro[2,3-c]acridin-6(11H)-one	down
Com_3002_pos	10.977	1.58632e+06	5.55202e+06	1.54804	0.000600319	184.11	C10 H16 O3	5,5-Dimethyl-4-(3-oxobutyl)dihydro-2(3H)-furanone	down
Com_3004_pos	10.176	1.0042e+07	2.79389e+07	1.31618	0.00337706	184.11	C10 H16 O3	5,5-Dimethyl-4-(3-oxobutyl)dihydro-2(3H)-furanone	down
Com_3016_pos	13.393	5.49369e+06	2.61895e+07	1.81137	0.000198184	314.245	C18 H34 O4	4W5IH7FLNY	down
Com_3018_pos	12.658	443972	1.21085e+06	1.4419	0.0186844	105.058	C7 H7 N	4-Vinylpyridine	down
Com_3041_pos	10.783	10128.7	109325	2.63066	0.000102168	273.136	C16 H19 N O3	4'-O-Methylnorbelladine	down
Com_3042_pos	1.298	47832.5	231931	1.96824	0.000138323	263.1	C10 H17 N O7	4-O-(beta-L-Araf)-cis-L-Hyp	down
Com_304_pos	6.625	79617.4	190112	1.03311	0.00118329	157.074	C7 H11 N O3	Tiglylglycine	down
Com_3073_pos	2.021	18748.2	319632	2.70048	0.00987539	116.062	C9 H8	4-Ethynyltoluene	down
Com_3084_pos	10.176	576201	1.60921e+06	1.31154	0.00265425	134.073	C9 H10 O	4-Ethylbenzaldehyde	down
Com_308_pos	10.543	18118.6	176548	2.70883	9.20088e-07	243.147	C12 H21 N O4	Tiglylcarnitine	down
Com_3098_pos	1.37	543625	2.53863e+06	1.37078	0.0243017	94.053	C5 H6 N2	4-Aminopyridine	down
Com_3102_pos	13.754	235312	1.17613e+06	1.96833	6.80428e-05	402.313	C26 H42 O3	4-Allyl-2-methoxyphenyl palmitate	down
Com_3104_pos	13.023	20765.4	54310.3	1.13644	1.36768e-05	402.313	C26 H42 O3	4-Allyl-2-methoxyphenyl palmitate	down
Com_3107_pos	8.458	161118	601212	1.60415	0.000456475	177.042	C9 H7 N O3	4-Acetyl-1,3-benzoxazol-2(3H)-one	down
Com_3118_pos	8.633	23001.3	56298.1	1.13898	0.00276297	155.073	C11 H9 N	452KD9YCG7	down
Com_3124_pos	10.974	296442	899843	1.3391	0.000117872	96.0574	C6 H8 O	445160R1U6	down
Com_3155_pos	14.794	41785.3	133738	1.35243	0.0473574	293.272	C19 H35 N O	4-[1-Cyclohexyl-2-(2-piperidinyl)ethyl]cyclohexanol	down
Com_3156_pos	7.499	19974.1	86205.4	1.75137	6.3931e-06	330.121	C17 H18 N2 O5	4-[(E)-2-{[2-(4-Hydroxyphenyl)ethyl]amino}vinyl]-2,3-dihydro-2,6-pyridinedicarboxylic acid	down
Com_3169_pos	13.34	46879.7	466805	2.64165	7.45057e-06	218.203	C16 H26	4,8,12-trimethyltrideca 1,3,7,11-tetraene	down
Com_3174_pos	7.634	3958.18	20001.5	1.81539	0.000331006	369.084	C19 H15 N O7	4,7-Dihydroxy-3-[(1S)-1-(4-nitrophenyl)-3-oxobutyl]-2H-chromen-2-one	down
Com_3200_pos	9.597	378253	1.22594e+06	1.42449	0.00270314	204.136	C10 H20 O4	4-(1,2-Dihydroxy-2-propanyl)-1-methyl-1,2-cyclohexanediol	down
Com_3208_pos	10.177	4.39395e+06	1.24701e+07	1.33579	0.00282862	202.12	C10 H18 O4	3-tert-Butyladipic acid	down
Com_3239_pos	10.179	230854	555102	1.08744	0.00112252	82.0781	C6 H10	3-Methylcyclopentene	down
Com_324_pos	1.47	149560	836051	2.10429	4.90944e-05	234.085	C8 H14 N2 O6	thr-asp	down
Com_3256_pos	8.242	172615	384870	1.06601	0.00688986	160.052	C10 H10 O3	3-Methoxycinnamic acid	down
Com_3266_pos	8.136	90671.2	223733	1.29379	0.0129182	303.204	C15 H29 N O5	3-hydroxyoctanoylcarnitine	down
Com_3269_pos	6.52	2.11382e+06	6.55912e+06	1.37302	0.0176311	250.168	C14 H22 N2 O2	3-Hydroxylidocaine	down
Com_3271_pos	11.301	1.39653e+06	9.35541e+06	2.28011	1.40047e-05	411.298	C23 H41 N O5	3-Hydroxyhexadecadienoylcarnitine	down
Com_3273_pos	10.552	97416.9	336257	1.5786	0.00194617	240.078	C15 H12 O3	3-hydroxyflavanone	down
Com_3312_pos	10.549	31561	82903.8	1.15306	2.52652e-05	300.11	C16 H16 N2 O4	3A35O9G3YZ	down
Com_3314_pos	6.818	22174.5	76380.7	1.16763	0.0288221	300.11	C16 H16 N2 O4	3A35O9G3YZ	down
Com_3361_pos	10.662	193955	461151	1.06852	0.00103853	345.251	C18 H35 N O5	3-[(3-Hydroxyundecanoyl)oxy]-4-(trimethylammonio)butanoate	down
Com_3390_pos	6.672	15928.4	182970	2.88978	8.19453e-08	217.074	C12 H11 N O3	3-(indol-3-yl)-2-oxobutyric acid	down
Com_33_pos	10.943	4.69186e+06	1.19814e+07	1.11267	0.0021881	268.109	C17 H16 O3	YRO21E9Z35	down
Com_3428_pos	15.573	43765.8	109293	1.08662	1.73368e-05	385.334	C26 H43 N O	2-Octadecyl-1H-indol-3-ol	down
Com_3449_pos	12.566	11978.7	34732.8	1.20953	0.000623966	163.1	C10 H13 N O	2JXY218SZI	down
Com_344_pos	2.492	158760	1.24669e+06	2.28596	0.000180645	72.0574	C4 H8 O	Tetrahydrofuran	down
Com_3452_pos	7.952	13864.8	141695	2.776	2.28089e-06	153.058	C11 H7 N	2-Isocyanonaphthalene	down
Com_3453_pos	8.435	8250.57	70523.2	2.38764	0.00023902	153.058	C11 H7 N	2-Isocyanonaphthalene	down
Com_3454_pos	7.564	16425.5	244317	2.96543	0.000260398	153.058	C11 H7 N	2-Isocyanonaphthalene	down
Com_3464_pos	13.924	1.47295e+06	5.00947e+06	1.45165	1.82424e-06	334.211	C20 H30 O4	2-Hydroxy-4,5',8a'-trimethyl-1'-oxo-4-vinyloctahydro-1'H-spiro[cyclopentane-1,2'-naphthalene]-5'-carboxylic acid	down
Com_3477_pos	12.124	8069.3	24159.2	1.31466	3.03296e-05	326.191	C18 H30 O3 S	2-Dodecylbenzenesulfonic acid	down
Com_3478_pos	14.423	49856.1	251108	1.8073	0.000467663	370.323	C26 H42 O	2DF7X515LU	down
Com_3480_pos	13.589	10051.5	39768	1.53031	0.000641374	370.323	C26 H42 O	2DF7X515LU	down
Com_3492_pos	7.22	100547	1.23092e+06	3.01652	3.92147e-05	215.115	C10 H17 N O4	2-Amino-9,10-epoxy-8-oxodecanoic acid	down
Com_3495_pos	5.957	70200.2	340260	2.02307	0.00167398	215.115	C10 H17 N O4	2-Amino-9,10-epoxy-8-oxodecanoic acid	down
Com_349_pos	8.746	32417.3	130657	1.63581	3.17532e-05	264.183	C15 H24 N2 O2	Tetracaine	down
Com_3503_pos	13.476	415766	3.95381e+06	2.66423	1.26707e-07	258.162	C17 H22 O2	2ADP7IT9Y3	down
Com_3509_pos	6.795	9949.47	49374.5	1.78538	0.00030434	258.158	C12 H22 N2 O4	2949	down
Com_3511_pos	7.696	25285.7	1.54527e+06	4.57969	2.653e-05	258.158	C12 H22 N2 O4	2949	down
Com_3512_pos	6.337	21835.6	72039.2	1.41215	9.53436e-07	258.157	C12 H22 N2 O4	2949	down
Com_3561_pos	9.403	4934.74	29986.8	2.08446	1.03063e-05	162.054	C7 H14 S2	2-[(1E)-1-Propen-1-yldisulfanyl]butane	down
Com_3588_pos	14.427	914510	2.32772e+06	1.11711	0.00376871	328.261	C19 H36 O4	2,4-dihydroxyheptadec-16-enyl acetate	down
Com_3589_pos	14.123	72330.8	226651	1.3649	0.00029556	328.261	C19 H36 O4	2,4-dihydroxyheptadec-16-enyl acetate	down
Com_3593_pos	10.917	106765	382604	1.58361	0.000897472	509.31	C33 H39 N3 O2	2,4-Bis(2,4-dimethylphenyl)-6-(2-hydroxy-4-n-octyloxyphenyl)-1,3,5-triazine	down
Com_3602_pos	5.66	7369.07	84835.4	2.68127	0.00027744	235.084	C12 H13 N O4	2,2-Dimethyl-3-oxo-2,3-dihydro-1-benzofur-7-yl-methylcarbamat	down
Com_3618_pos	15.319	24171.8	126151	2.04018	0.000279555	446.375	C29 H50 O3	2-(3-Hydroxy-3,7,11,15-tetramethylhexadecyl)-3,5,6-trimethyl-1,4-benzoquinone	down
Com_3619_pos	11.654	23348.2	69188.3	1.2993	5.09825e-05	309.172	C20 H23 N O2	2-(3,4-Dimethoxy-1-phenanthryl)-N,N-dimethylethanamine	down
Com_3620_pos	11.833	34344	83381.2	1.09736	0.00105023	309.172	C20 H23 N O2	2-(3,4-Dimethoxy-1-phenanthryl)-N,N-dimethylethanamine	down
Com_3631_pos	13.177	1.5464e+06	7.16142e+06	1.77397	0.00985247	246.198	C17 H26 O	2-(12-Tridecyn-1-yl)furan	down
Com_3639_pos	13.369	339788	2.22168e+06	2.71169	0.00306145	320.198	C19 H28 O4	2-((2E)-3,7-Dimethyl-2,6-octadienyl)-5,6-dimethoxy-3-methyl-1,4-benzenediol	down
Com_3640_pos	6.828	44499.7	242467	1.99787	7.28068e-07	233.068	C12 H11 N O4	1X2A1U6BH3	down
Com_3641_pos	8.111	63614	941017	3.2517	3.21151e-06	233.068	C12 H11 N O4	1X2A1U6BH3	down
Com_3642_pos	8.845	31853.3	176164	2.00355	2.66719e-07	233.068	C12 H11 N O4	1X2A1U6BH3	down
Com_364_pos	13.179	317705	883960	1.23526	0.000385248	442.344	C29 H46 O3	Testosterone decanoate	down
Com_3655_pos	5.946	2266.18	7425.71	1.28419	0.00192779	157.053	C10 H7 N O	1-Nitrosonaphthalene	down
Com_3661_pos	2.023	31350.2	1.10605e+07	6.81934	9.65373e-09	144.057	C10 H8 O	1-Naphthol	down
Com_3663_pos	7.954	72596	6.58944e+06	5.33952	3.74016e-09	230.105	C13 H14 N2 O2	1-Methyl-2,3,4,9-tetrahydro-1H-beta-carboline-3-carboxylic acid	down
Com_3676_pos	10.704	7241.63	40577.9	2.01419	2.88667e-08	979.531	C46 H83 N3 O15 P2	1-hexadecanoyl-2-[(Z)-octadec-9-enoyl]-sn-glycero-3-cytidine 5'-diphosphate	down
Com_3704_pos	14.067	30789.5	104675	1.35358	0.00111236	321.23	C19 H28 O3	16a-Hydroxydehydroepiandrosterone	down
Com_3707_pos	14.009	215544	1.12009e+06	1.93563	0.00028855	306.219	C17 H32 O3	16-Heptadecyne-1,2,4-triol	down
Com_3713_pos	13.27	432608	1.5397e+06	1.52508	8.1992e-05	384.23	C22 H34 O4	16,16-Dimethyl prostaglandin A2	down
Com_3720_pos	14.121	52237.2	168816	1.39611	0.000815091	322.25	C20 H34 O3	15S-hydroxyeicosatrienoic acid	down
Com_3723_pos	15.513	7628.67	28255.3	1.23353	0.0226926	408.375	C30 H48	15-cis-4,4'-diapophytoene	down
Com_3762_pos	14.126	89899.5	1.47004e+06	3.42901	3.9728e-05	362.242	C20 H36 O4	11-Deoxy prostaglandin F1a	down
Com_3763_pos	14.048	47108.7	273102	2.67928	0.00186163	362.243	C20 H36 O4	11-Deoxy prostaglandin F1a	down
Com_3764_pos	12.58	42536.5	330700	2.63709	0.000526167	246.115	C17 H14 N2	117VLW7484	down
Com_3779_pos	10.347	89240.5	694847	2.45959	7.09574e-06	307.214	C18 H31 N O4	10-Nitrolinoleate	down
Com_3783_pos	11.123	11762.6	45189.9	1.47602	0.001152	453.308	C25 H43 N O6	10-Deoxymethymycin	down
Com_3791_pos	10.943	1.65949e+06	4.28733e+06	1.1387	0.00222713	308.102	C19 H18 O5	1-[2-(1,3-Benzodioxol-5-yl)-3-methyl-1-benzofuran-5-yl]-1,2-propanediol	down
Com_379_pos	5.071	23785.3	66754.3	1.21173	1.13996e-05	216.111	C9 H16 N2 O4	tert-Butyl 3-amino-1-methyl-2,3-dioxopropylcarbamate	down
Com_3817_pos	10.975	371258	886824	1.04836	0.000293156	94.0781	C7 H10	1,3,5-Heptatriene	down
Com_381_pos	9.502	99958.8	274782	1.1906	2.26677e-06	291.199	C21 H25 N	Terbinafine	down
Com_3837_pos	7.322	88088.6	305702	1.52433	0.000289901	216.09	C12 H12 N2 O2	1,2,3,4-tetrahydro-beta-carboline-3-carboxylic acid	down
Com_383_pos	11.835	26181.5	303446	2.68145	0.000826411	414.225	C22 H30 N4 O4	Tentoxin	down
Com_3844_pos	15.463	11855.1	57912.4	1.88422	2.75403e-07	359.318	C24 H41 N O	1-(6-Nonyl-3-pyridinyl)-1-decanone	down
Com_3846_pos	10.057	9954.12	23951.2	1.03266	9.58127e-06	394.235	C22 H34 O6	1-(3,4-Dimethoxyphenyl)-3,5-decanediyl diacetate	down
Com_3847_pos	12.847	17233.8	113692	2.23032	2.90249e-07	203.167	C14 H21 N	1-(2-Phenyl-2-propanyl)piperidine	down
Com_3850_pos	13.143	43296	1.02338e+06	3.73187	1.92172e-08	323.318	C21 H41 N O	1-(14-methylhexadecanoyl)pyrrolidine	down
Com_3851_pos	8.739	71249.8	299286	1.7205	2.96605e-05	215.131	C14 H17 N O	1-(1,3,3-Trimethyl-2,3-dihydro-1H-indol-2-yliden)acetone	down
Com_3860_pos	7.919	13990.3	49644.5	1.46293	1.72649e-05	217.131	C10 H19 N O4	0HU2UI27HF	down
Com_3863_pos	12.859	27866.2	80626.8	1.32019	0.000650726	386.318	C26 H42 O2	07BOC4UG1X	down
Com_3871_pos	10.173	4.8828e+06	1.37959e+07	1.33047	0.00292499	170.094	C9 H14 O3	04B3GME3IJ	down
Com_387_pos	1.406	32945	129288	1.60183	7.72323e-07	333.16	C18 H24 Cl N3 O	Tebufenpyrad	down
Com_3889_pos	12.559	21523.6	713522	3.98144	6.17855e-06	417.262	C23 H35 N3 O4	[Similar to: a-Methyl thiofentanyl; ?Mass: -61.0697 Da]	down
Com_3894_pos	13.15	43284.7	214285	1.89107	1.43872e-07	278.102	C13 H24 Cl P S	[Similar to: a-Linolenic acid; ?Mass: 0.1223 Da]	down
Com_3895_pos	13.15	28534.5	107041	1.57189	5.72518e-06	278.14		[Similar to: a-Linolenic acid; ?Mass: 0.0844 Da]	down
Com_389_pos	5.956	13331.6	34409.4	1.18162	0.00123856	334.152	C17 H22 N2 O5	TDP-2	down
Com_3902_pos	7.446	33581.1	145118	1.68416	1.16773e-05	268.142	C7 H21 N6 O3 P	[Similar to: Zearalenone; ?Mass: 50.0050 Da]	down
Com_3903_pos	10.27	17382.3	77469.2	1.73535	4.18994e-06	600.337	C32 H51 N4 Na2 P S	[Similar to: Zearalenone; ?Mass: -282.1903 Da]	down
Com_3908_pos	9.81	39738.4	490109	2.93297	3.54856e-08	330.167	C13 H28 N2 Na O4 P	[Similar to: Wortmannin; ?Mass: 97.9801 Da]	down
Com_3923_pos	14.332	72206.1	403558	1.98252	8.41158e-06	342.222	C10 H27 N10 Na O2	[Similar to: Valinomycin; ?Mass: 768.4090 Da]	down
Com_3926_pos	14.918	53672.2	130923	1.01177	0.0404358	410.318	C22 H48 K N2 P	[Similar to: Ursolic acid; ?Mass: 46.0427 Da]	down
Com_392_pos	10.975	549582	1.66016e+06	1.35282	0.000375996	166.099	C10 H14 O2	TBHQ	down
Com_3931_pos	1.417	42678	159929	1.53418	1.98566e-05	156.126	C8 H16 N2 O	[Similar to: Unguisin E; ?Mass: 616.3011 Da]	down
Com_3955_pos	10.95	13273.4	48485.6	1.61471	0.000942296	526.187	C27 H32 N2 Na2 O4 S	[Similar to: Tricin 5-O-?D-glucoside; ?Mass: -34.0604 Da]	down
Com_3958_pos	1.363	58696.6	560960	2.64151	1.74862e-07	374.168	C11 H23 N10 O3 P	[Similar to: Triamcinolone; ?Mass: 20.0108 Da]	down
Com_3962_pos	8.433	18076.4	1.22525e+06	4.74988	1.9422e-05	198.079	C8 H16 Na O2 P	[Similar to: Trametinib; ?Mass: 416.9989 Da]	down
Com_3964_pos	8.434	9682.66	284959	3.79984	1.45114e-05	240.089	C14 H12 N2 O2	[Similar to: Trametinib; ?Mass: 374.9885 Da]	down
Com_3968_pos	9.84	13103.6	492381	4.20544	5.94931e-08	338.124	C14 H23 K N2 O5	[Similar to: Tofisopam; ?Mass: 44.0657 Da]	down
Com_3976_pos	12.264	61372.3	191792	1.60377	0.00498503	348.229	C14 H32 N6 O2 S	[Similar to: Thromboxane B2; ?Mass: 22.0062 Da]	down
Com_3982_pos	8.368	149844	415022	1.50387	0.0169651	190.12	C9 H18 O4	[Similar to: Thalidomide; ?Mass: 67.9440 Da]	down
Com_3983_pos	8.368	130929	382436	1.69063	0.0243599	212.102	C8 H14 N4 Na2	[Similar to: Thalidomide; ?Mass: 45.9620 Da]	down
Com_3997_pos	13.908	131497	302473	1.03569	0.00520246	306.165	C18 H26 O2 S	[Similar to: Terpestacin; ?Mass: 96.1124 Da]	down
Com_4004_pos	13.177	3.06093e+06	7.09635e+06	1.21001	0.0225682	338.243	C18 H35 Na O4	[Similar to: Terpestacin; ?Mass: 64.0343 Da]	down
Com_4006_pos	15.351	149648	770473	1.98034	2.29554e-05	408.302	C23 H45 Na O2 S	[Similar to: Terpestacin; ?Mass: -6.0252 Da]	down
Com_4021_pos	13.528	68366.3	280651	1.5913	0.000368783	372.18	C14 H33 Cl N4 O S2	[Similar to: Terpestacin; ?Mass: 30.0968 Da]	down
Com_4022_pos	13.722	85257.5	352004	1.5308	0.00293512	372.18	C20 H34 Cl P S	[Similar to: Terpestacin; ?Mass: 30.0966 Da]	down
Com_4026_pos	13.727	55870.9	335696	2.2868	0.00198112	372.21		[Similar to: Terpestacin; ?Mass: 30.0669 Da]	down
Com_4033_pos	14.834	197306	733756	1.71874	0.00978127	384.302	C24 H41 Na O2	[Similar to: Terpestacin; ?Mass: 17.9749 Da]	down
Com_4034_pos	11.058	56176.1	283370	1.51124	0.0284971	391.308	C24 H41 N O3	[Similar to: Terpestacin; ?Mass: 10.9692 Da]	down
Com_4036_pos	10.617	11764.6	64734.5	2.03792	7.72301e-06	942.471	C34 H72 N8 Na2 O19	[Similar to: Terfenadine; ?Mass: -471.1572 Da]	down
Com_4038_pos	8.245	4632.73	36292.2	2.41119	3.64379e-09	880.455	C44 H69 N8 Na2 O2 P3	[Similar to: Taxifolin; ?Mass: -576.3971 Da]	down
Com_4041_pos	11.356	20107	620854	3.98874	4.32037e-08	461.263	C23 H35 N5 O5	[Similar to: Taurocholic acid; ?Mass: 54.0288 Da]	down
Com_4059_pos	1.331	174785	419656	1.03107	0.000292274	404.179	C14 H28 N8 O2 S2	[Similar to: T-2 Triol; ?Mass: -21.9797 Da]	down
Com_4061_pos	10.974	117175	552291	1.89296	0.000143883	246.084	C7 H15 N2 Na O6	[Similar to: Sulindac; ?Mass: 110.0043 Da]	down
Com_4063_pos	9.108	175291	532301	1.22281	0.00113154	238.081	C9 H12 N4 Na2 O	[Similar to: Sucrose acetate isobutyrate; ?Mass: 608.3073 Da]	down
Com_4066_pos	13.397	64109.7	481797	2.37077	1.4275e-08	258.063	C9 H22 Cl P3	[Similar to: Stearidonoyl glycine; ?Mass: 75.1673 Da]	down
Com_4068_pos	12.868	25905.9	62183.3	1.12823	0.00900854	258.173	C16 H22 N2 O	[Similar to: Stearidonoyl glycine; ?Mass: 75.0575 Da]	down
Com_4089_pos	15.289	88539	1.37695e+06	3.18507	9.46394e-07	352.297	C22 H40 O3	[Similar to: Sorbitane trioleate; ?Mass: 604.5073 Da]	down
Com_4092_pos	12.05	27716.8	946838	4.21017	1.23029e-06	447.284	C23 H37 N5 O4	[Similar to: Sinefungin; ?Mass: -66.1076 Da]	down
Com_4099_pos	12.66	3.97205e+07	1.12874e+08	1.56602	0.0237059	596.356	C34 H44 N8 O2	[Similar to: Sethoxydim; ?Mass: -269.1692 Da]	down
Com_4101_pos	9.427	24453.6	176367	2.30761	6.53967e-08	270.136	C8 H24 N4 O2 P2	[Similar to: Sesamolin; ?Mass: 99.9688 Da]	down
Com_4104_pos	9.443	10928.8	69397.9	2.15032	5.3377e-07	146.059	C7 H6 N4	[Similar to: Sesamolin; ?Mass: 224.0462 Da]	down
Com_4123_pos	10.976	309446	794869	1.17581	0.00127327	287.058	C4 H14 N7 O4 P S	[Similar to: Sanguinarine; ?Mass: 44.0269 Da]	down
Com_4124_pos	10.977	213593	572074	1.22778	0.00114973	319.084	C9 H20 N3 Na O4 P2	[Similar to: Sanguinarine; ?Mass: 12.0007 Da]	down
Com_413_pos	7.282	10784.2	44513.8	1.67139	9.34812e-09	173.014	C6 H7 N O3 S	Sulfanilic acid	down
Com_414_pos	13.963	33436.8	89614.4	1.14868	1.57447e-06	126.104	C8 H14 O	sulcatone	down
Com_4159_pos	1.368	79934.3	253900	1.22071	0.0124102	161.037	C7 H9 N Na P	[Similar to: Rescinnamine; ?Mass: 473.2517 Da]	down
Com_4164_pos	8.761	29568.8	256517	2.52815	1.55702e-08	258.1	C14 H14 N2 O3	[Similar to: Racemosin; ?Mass: 29.9998 Da]	down
Com_4178_pos	13.177	5.9239e+06	1.19567e+07	1.01222	0.0268056	314.245	C17 H31 N4 Na	[Similar to: Prostaglandin B1; ?Mass: 21.9852 Da]	down
Com_4180_pos	13.341	4.35603e+06	2.482e+07	2.02435	0.000106462	336.227	C18 H33 Na O4	[Similar to: Prostaglandin B1; ?Mass: 0.0032 Da]	down
Com_4187_pos	7.867	36496	81892.9	1.12584	0.0147583	340.092	C11 H18 N4 Na O5 P	[Similar to: Propionylpromazine; ?Mass: 0.0692 Da]	down
Com_4191_pos	6.141	170503	531072	1.73715	0.0220774	340.163	C13 H26 N4 Na O3 P	[Similar to: Prednisone; ?Mass: 18.0151 Da]	down
Com_4192_pos	6.093	204996	749002	1.56893	0.000106102	340.174	C14 H28 O9	[Similar to: Prednisone; ?Mass: 18.0039 Da]	down
Com_4223_pos	8.886	21269	68762.6	1.38082	7.79379e-06	246.146	C7 H19 N8 P	[Similar to: Permethrin; ?Mass: 143.9326 Da]	down
Com_4238_pos	14.956	21593.2	65692.2	1.16541	0.00874657	396.371	C24 H48 N2 O2	[Similar to: Peniciside; ?Mass: 282.0635 Da]	down
Com_4241_pos	14	37121.3	122074	1.39542	0.00479429	418.287		[Similar to: Peniciside; ?Mass: 260.1477 Da]	down
Com_4244_pos	13.832	84060.9	214374	1.162	0.00481909	426.31	C24 H44 Na2 O3	[Similar to: Peniciside; ?Mass: 252.1239 Da]	down
Com_4249_pos	11.875	88189.6	1.00228e+07	5.64032	5.42055e-08	463.279	C23 H37 N5 O5	[Similar to: Penciclovir; ?Mass: -210.1612 Da]	down
Com_4250_pos	11.757	26513.5	4.12683e+06	6.1477	4.93378e-06	463.279	C23 H37 N5 O5	[Similar to: Penciclovir; ?Mass: -210.1612 Da]	down
Com_4259_pos	9.394	10007.1	303314	4.04264	3.64078e-08	309.18	C14 H23 N5 O3	[Similar to: P1,P4-Bis(5'-guanosyl) tetraphosphate; ?Mass: 558.8585 Da]	down
Com_4260_pos	11.371	18829	334000	3.34122	1.16475e-07	246.146	C11 H19 N4 Na O	[Similar to: Oxymatrine; ?Mass: 18.0376 Da]	down
Com_4267_pos	7.946	58610.8	145254	1.08199	3.32493e-05	265.167	C9 H24 N5 O2 P	[Similar to: Oxprenolol; ?Mass: 0.0005 Da]	down
Com_4270_pos	8.012	77860.4	271672	1.57231	0.000997288	384.081	C12 H18 N4 Na O7 P	[Similar to: Ouabain; ?Mass: 200.2018 Da]	down
Com_4297_pos	13.724	61482.3	187239	1.16227	0.0123136	354.208	C20 H31 K N2 O	[Similar to: NP-004089; ?Mass: 594.2855 Da]	down
Com_4299_pos	9.811	57289.3	404503	2.26464	1.70602e-06	320.123	C15 H21 N4 P S	[Similar to: Noscapine; ?Mass: 93.0249 Da]	down
Com_4301_pos	9.81	18640.5	383004	3.54783	1.40812e-08	352.149	C13 H24 N2 O9	[Similar to: Noscapine; ?Mass: 60.9984 Da]	down
Com_4312_pos	6.588	8949.04	217279	3.74022	4.70515e-11	258.136	C9 H19 N6 O P	[Similar to: Norfluoxetine; ?Mass: 36.9820 Da]	down
Com_4314_pos	11.109	19054.9	121870	2.06687	0.000277598	417.157	C22 H25 N3 Na O2 P	[Similar to: N-Oleoyl dopamine; ?Mass: 0.1673 Da]	down
Com_4320_pos	9.738	13359.6	968421	4.98805	1.11343e-07	281.089	C9 H16 K N5 O3	[Similar to: Nimetazepam; ?Mass: 14.0063 Da]	down
Com_4321_pos	5.827	7195.76	797025	5.4714	6.88053e-08	181.07		[Similar to: Nile blue; ?Mass: 136.0826 Da]	down
Com_4332_pos	8.454	32929.2	79528.3	1.03703	0.000901745	310.189	C16 H26 N2 O4	[Similar to: N-Desmethyl sildenafil; ?Mass: 150.0005 Da]	down
Com_4336_pos	13.527	1.97979e+06	7.83499e+06	1.51864	0.000924365	338.243	C18 H35 Na O4	[Similar to: Narasin; ?Mass: 426.2647 Da]	down
Com_4354_pos	1.414	22840	83193.8	1.46715	0.00017621	203.062		[Similar to: N-Acetyl-D-galactosamine; ?Mass: 18.0283 Da]	down
Com_4355_pos	1.407	111925	424948	1.64444	0.000213634	218.163	C10 H22 N2 O3	[Similar to: N-Acetyl-1-aspartylglutamic acid; ?Mass: 85.9279 Da]	down
Com_4364_pos	1.42	39664.1	116040	1.24359	0.000497436	259.142		[Similar to: N4-(2,6-Dimorpholino-3-pyridyl)-3,5-dimethylisoxazole-4-carboxamide; ?Mass: 128.0489 Da]	down
Com_4366_pos	1.416	63622.8	456526	2.28628	4.18836e-06	276.168	C12 H24 N2 O5	[Similar to: N4-(2,6-Dimorpholino-3-pyridyl)-3,5-dimethylisoxazole-4-carboxamide; ?Mass: 111.0225 Da]	down
Com_4368_pos	1.409	757689	3.35619e+06	1.65244	0.000873789	277.127	C10 H19 N3 O6	[Similar to: N4-(2,6-Dimorpholino-3-pyridyl)-3,5-dimethylisoxazole-4-carboxamide; ?Mass: 110.0637 Da]	down
Com_4383_pos	5.966	191345	884773	1.9987	0.00722751	255.108	C9 H15 N5 Na2 O	[Similar to: N'1,N'3-Bis[(2,2-dimethylpropanoyl)oxy]-5-methylbenzene-1,3-dicarboximidamide; ?Mass: 121.1032 Da]	down
Com_439_pos	7.84	9122.74	33016.3	1.48321	1.13229e-05	265.091	C8 H15 N3 O7	Streptozotocin	down
Com_4402_pos	7.552	22418.9	614125	3.809	1.64478e-05	142.066	C6 H11 N2 P	[Similar to: N-[4-(3-Chloro-4-methylphenyl)-5-methyl-1,3-thiazol-2-yl]-1-phenyl-5-propyl-1H-pyrazole-4-carboxamide; ?Mass: 308.0626 Da]	down
Com_4403_pos	10.181	2.13097e+07	5.25003e+07	1.1605	0.00390266	210.086	C9 H15 Na O4	[Similar to: N-[3-(Trimethoxysilyl)propyl]aniline; ?Mass: 45.0427 Da]	down
Com_4404_pos	10.976	480621	1.40628e+06	1.31872	0.000502589	272.093	C11 H17 N2 O4 P	[Similar to: N-[3-(Aminosulfonyl)phenyl]-2-phenoxynicotinamide; ?Mass: 96.9853 Da]	down
Com_4412_pos	1.405	231008	662968	1.2166	3.11533e-05	284.137	C7 H21 N6 O4 P	[Similar to: N-(4-Methoxy-5-morpholino-2-nitrophenyl)-N-(2-pyridyl)amine; ?Mass: 45.9961 Da]	down
Com_4416_pos	7.14	8824.99	67185.7	2.31875	1.62491e-05	324.11	C12 H17 N6 O3 P	[Similar to: N-(4-cyano-1-phenyl-1H-pyrazol-5-yl)-2-(4-methylpiperazino)acetamide; ?Mass: 0.0594 Da]	down
Com_4417_pos	6.007	183867	559689	1.33104	3.09787e-05	324.168	C13 H26 N4 Na O2 P	[Similar to: N-(4-cyano-1-phenyl-1H-pyrazol-5-yl)-2-(4-methylpiperazino)acetamide; ?Mass: 0.0019 Da]	down
Com_441_pos	8.867	30224	76095.4	1.05252	0.000777987	234.125	C14 H18 O3	Stiripentol	down
Com_4424_pos	8.611	48332.5	122271	1.23181	0.00947964	318.157	C11 H28 K N4 O2 P	[Similar to: Myricetin; ?Mass: -0.1199 Da]	down
Com_4425_pos	11.051	46596.9	1.43678e+06	4.04953	1.3932e-07	372.264	C19 H36 N2 O5	[Similar to: Moxidectin; ?Mass: 267.1130 Da]	down
Com_4428_pos	11.161	19962.9	888249	4.61454	3.30445e-06	435.273	C21 H38 N3 Na O5	[Similar to: Moxidectin; ?Mass: 204.1046 Da]	down
Com_4429_pos	11.051	26869.1	1.61165e+06	4.92863	1.0757e-06	435.273	C23 H37 N3 O5	[Similar to: Moxidectin; ?Mass: 204.1045 Da]	down
Com_4430_pos	11.155	62012.8	539053	2.54042	3.01668e-09	447.273	C23 H34 N7 Na O	[Similar to: Moxidectin; ?Mass: 192.1046 Da]	down
Com_4438_pos	12.659	718150	1.92736e+06	1.49995	0.0268268	120.081	C4 H13 N2 P	[Similar to: Monocrotaline; ?Mass: 205.0714 Da]	down
Com_4440_pos	13.767	16141.8	129291	2.40699	1.3238e-06	592.348	C34 H45 N6 Na O2	[Similar to: Mometasone furoate; ?Mass: -72.2056 Da]	down
Com_4441_pos	13.674	165301	1.53652e+06	2.80002	0.000206387	592.325	C29 H45 K N8 O3	[Similar to: Mometasone furoate; ?Mass: -72.1830 Da]	down
Com_4451_pos	1.409	68852.1	163290	1.03389	0.000300621	224.079	C5 H13 Cl N6 O2	[Similar to: Miglitol; ?Mass: -16.9686 Da]	down
Com_4469_pos	2.492	21619.2	249149	2.72965	6.26476e-05	158.043	C5 H8 N2 Na2 O	[Similar to: Methyl 4-cyano-1-oxo-1H-benzo[d]pyrido[2,1-b][1,3]thiazole-3-carboxylate; ?Mass: 125.9828 Da]	down
Com_4471_pos	7.55	28039.4	280170	2.50927	0.000512148	171.068	C11 H9 N O	[Similar to: Methyl 4-cyano-1-oxo-1H-benzo[d]pyrido[2,1-b][1,3]thiazole-3-carboxylate; ?Mass: 112.9574 Da]	down
Com_4474_pos	2.47	27427.8	396182	3.02199	1.63015e-05	176.053	C5 H10 N2 Na2 O2	[Similar to: Methyl 4-cyano-1-oxo-1H-benzo[d]pyrido[2,1-b][1,3]thiazole-3-carboxylate; ?Mass: 107.9723 Da]	down
Com_4477_pos	14.828	27824.4	74048.9	1.16668	3.5431e-05	220.11	C7 H17 N4 O2 P	[Similar to: Methyl 3-acetoxyurs-12-en-28-oate; ?Mass: 292.2768 Da]	down
Com_4487_pos	9.862	41079.2	175179	1.69825	8.87081e-06	282.11		[Similar to: Methyl (2R)-[(1S,3S,7R,8R,12S,13S)-13-(3-furyl)-6,6,8,12-tetramethyl-17-methylene-5,15-dioxo-2,14-dioxatetracyclo[7.7.1.01,12 03,8]heptadec-7-yl](hydroxy)acetate; ?Mass: 204.1155 Da]	down
Com_4490_pos	10.024	51904.4	121284	1.05502	0.0018045	300.168		[Similar to: Methyl (2R)-[(1S,3S,7R,8R,12S,13S)-13-(3-furyl)-6,6,8,12-tetramethyl-17-methylene-5,15-dioxo-2,14-dioxatetracyclo[7.7.1.01,12 03,8]heptadec-7-yl](hydroxy)acetate; ?Mass: 186.0573 Da]	down
Com_4495_pos	10.023	7391.87	56477.4	2.35716	9.65782e-07	600.337	C35 H49 N2 Na O3 S	[Similar to: Methyl (2R)-[(1S,3S,7R,8R,12S,13S)-13-(3-furyl)-6,6,8,12-tetramethyl-17-methylene-5,15-dioxo-2,14-dioxatetracyclo[7.7.1.01,12 03,8]heptadec-7-yl](hydroxy)acetate; ?Mass: -114.1116 Da]	down
Com_4515_pos	15.009	43034.5	340660	2.37048	1.61231e-05	204.185	C13 H25 Na	[Similar to: Maslinic acid; ?Mass: 268.1698 Da]	down
Com_4522_pos	10.552	310772	991379	1.43771	0.00061586	298.102	C5 H17 N8 Na2 O2 P	[Similar to: Manassantin B; ?Mass: 418.2175 Da]	down
Com_4524_pos	6.93	194775	871417	1.82855	9.25977e-05	331.174	C11 H27 N5 Na O3 P	[Similar to: Malachite green; ?Mass: -2.9796 Da]	down
Com_4525_pos	6.932	189526	867328	1.86026	0.00010383	313.163	C11 H25 N5 Na O2 P	[Similar to: Malachite green; ?Mass: 15.0309 Da]	down
Com_4558_pos	6.155	91305.9	192939	1.03983	0.0294002	206.115	C8 H15 N4 Na O	[Similar to: Leucylproline; ?Mass: 22.0323 Da]	down
Com_4559_pos	6.152	66135.4	145921	1.19763	0.043655	228.097	C7 H12 N6 O3	[Similar to: Leucylproline; ?Mass: 0.0504 Da]	down
Com_4573_pos	6.718	75297.2	185801	1.09862	0.00251806	328.174	C11 H26 N6 Na O2 P	[Similar to: Labetalol; ?Mass: 0.0046 Da]	down
Com_4584_pos	1.498	48449	204965	1.46645	0.0204534	166.074	C8 H10 N2 O2	[Similar to: Ketoconazole; ?Mass: 364.0746 Da]	down
Com_4585_pos	2.479	30687.7	306320	2.63202	1.12458e-05	221.011	C5 H7 N3 O5 S	[Similar to: JWH 387; ?Mass: 198.0776 Da]	down
Com_4594_pos	13.99	15139.8	36671.7	1.00105	0.00180385	306.134		[Similar to: Ivermectin B1a; ?Mass: 568.3741 Da]	down
Com_4595_pos	6.985	65625.3	174234	1.20053	0.00281899	320.055	C10 H14 K N6 O2 P	[Similar to: Itraconazole; ?Mass: 384.1842 Da]	down
Com_4606_pos	7.091	60712.8	136994	1.02048	0.00220825	312.131	C13 H17 N6 Na O2	[Similar to: Ingenol-3-angelate; ?Mass: 118.1041 Da]	down
Com_4615_pos	8.963	31499.2	1.08109e+06	4.12345	5.49911e-09	332.137	C17 H20 N2 O5	[Similar to: Hexamethylene diisocyanate; ?Mass: -164.0467 Da]	down
Com_4617_pos	9.832	28436.5	952360	4.07984	3.35446e-08	316.142	C17 H20 N2 O4	[Similar to: Hexamethylene diisocyanate; ?Mass: -148.0519 Da]	down
Com_4633_pos	14.846	403356	1.19603e+06	1.35648	0.00114329	480.321	C25 H41 N6 Na O2	[Similar to: Ginsenoside Rg2; ?Mass: 304.1760 Da]	down
Com_4642_pos	9.812	75268	190211	1.101	5.33593e-05	180.078	C4 H13 N4 O2 P	[Similar to: Fraxetin; ?Mass: 27.9590 Da]	down
Com_4644_pos	5.997	73653	158919	1.18743	0.0342399	370.185	C15 H31 N4 Na O S2	[Similar to: Fluspirilene; ?Mass: 105.0590 Da]	down
Com_4649_pos	7.949	42937.1	96779.3	1.03906	0.0487769	258.075	C10 H16 K N2 Na O2	[Similar to: Fluoxetine; ?Mass: 51.0592 Da]	down
Com_4658_pos	15.362	296863	697495	1.09912	0.00405089	552.381	C33 H53 Na O5	[Similar to: Fasciculic acid B; ?Mass: 84.0431 Da]	down
Com_4666_pos	14.058	56971.8	331580	2.09051	3.08419e-05	382.214	C18 H36 K N2 O2 P	[Similar to: Fasciculic acid B; ?Mass: 254.2092 Da]	down
Com_4677_pos	14.183	365468	1.27266e+06	1.40301	0.00305618	400.279	C19 H38 N4 Na2 O2	[Similar to: Fasciculic acid B; ?Mass: 236.1445 Da]	down
Com_46_pos	6.241	7151.05	43213.4	2.10057	3.39707e-06	339.179	C16 H25 N3 O5	Xamoterol [USAN:BAN:INN]	down
Com_4705_pos	7.649	39737.6	93359.4	1.01982	0.000483081	256.121	C9 H17 N6 O P	[Similar to: Ethyl 4-piperidino-3-[(2,2,2-trichloroacetyl)amino]benzoate; ?Mass: 135.9255 Da]	down
Com_4708_pos	8.767	32259.2	1.2725e+06	4.30416	6.76701e-10	151.039	C4 H10 N O3 P	[Similar to: Ethyl 4-[4-(acetyloxy)anilino]-1-(tert-butyl)-5-oxo-2,5-dihydro-1H-pyrrole-3-carboxylate; ?Mass: 209.1293 Da]	down
Com_4709_pos	8.768	38132.4	1.33648e+06	4.19289	5.2453e-09	343.105	C17 H19 K N3 Na O	[Similar to: Ethyl 4-[4-(acetyloxy)anilino]-1-(tert-butyl)-5-oxo-2,5-dihydro-1H-pyrrole-3-carboxylate; ?Mass: 17.0635 Da]	down
Com_4713_pos	7.336	31530	211282	2.21264	1.17968e-06	220.073	C8 H13 K N4 O	[Similar to: Ethyl 3-hydroxy-5-methyl-6-oxo-1-phenyl-1,6-dihydropyrano[2,3-c]pyrazole-4-carboxylate; ?Mass: 94.0170 Da]	down
Com_4730_pos	15.162	136734	609149	1.75728	4.38799e-06	394.323	C26 H43 Na O	[Similar to: Ergosterol peroxide; ?Mass: 34.0061 Da]	down
Com_4732_pos	15.684	5286.9	33954.3	1.64054	0.0200723	426.324	C27 H42 N2 O2	[Similar to: Ergosterol peroxide; ?Mass: 2.0050 Da]	down
Com_4739_pos	11.867	17870.7	171254	2.49254	0.000290827	480.319	C22 H40 N8 O4	[Similar to: Epigallocatechin gallate; ?Mass: -22.2340 Da]	down
Com_4742_pos	11.273	13657.1	269079	3.32144	9.95688e-05	458.386	C27 H51 N2 Na O2	[Similar to: Epigallocatechin gallate; ?Mass: -0.3014 Da]	down
Com_4746_pos	9.068	7727.09	43301.5	2.04106	1.03671e-06	458.334	C20 H42 N8 O4	[Similar to: Epigallocatechin gallate; ?Mass: -0.2493 Da]	down
Com_4748_pos	8.489	27834.1	73261.1	1.13321	0.000104673	458.204	C16 H36 N4 O7 P2	[Similar to: Epigallocatechin gallate; ?Mass: -0.1195 Da]	down
Com_4749_pos	10.971	79046.6	492383	2.22084	0.00160965	458.159	C7 H27 N10 O11 P	[Similar to: Epigallocatechin gallate; ?Mass: -0.0741 Da]	down
Com_4752_pos	11.849	144092	1.03431e+06	2.33749	2.67098e-06	399.261	C21 H37 N O6	[Similar to: Ecgonine methyl ester; ?Mass: -200.1406 Da]	down
Com_4753_pos	12.228	67738.2	357922	1.97345	7.69364e-07	399.261	C21 H37 N O6	[Similar to: Ecgonine methyl ester; ?Mass: -200.1405 Da]	down
Com_4757_pos	13.723	60424.9	155093	1.00463	0.00934773	317.264		[Similar to: Drofenine; ?Mass: -0.0283 Da]	down
Com_4805_pos	6.683	34282.6	216211	2.38304	0.000792149	235.084	C6 H14 N5 O3 P	[Similar to: DL-5-Methoxytryptophan; ?Mass: -0.9838 Da]	down
Com_4808_pos	7.219	20698.5	121762	2.07415	1.55485e-08	265.095	C7 H16 N5 O4 P	[Similar to: DL-4662; ?Mass: 0.0732 Da]	down
Com_4824_pos	1.369	23947.5	146750	1.98301	0.00794962	162.04	C6 H7 N2 Na O2	[Similar to: Dimethyl phthalate; ?Mass: 32.0175 Da]	down
Com_4845_pos	1.411	21864.2	116944	1.95757	3.9152e-07	307.163		[Similar to: Diethyl 2,4,6-trimethyl-1,4-dihydropyridine-3,5-dicarboxylate; ?Mass: -40.0157 Da]	down
Com_4846_pos	1.364	125087	319070	1.07549	8.45129e-05	272.137	C6 H21 N6 O4 P	[Similar to: Diethyl 2,4,6-trimethyl-1,4-dihydropyridine-3,5-dicarboxylate; ?Mass: -4.9897 Da]	down
Com_4849_pos	1.408	54834.7	139616	1.07432	7.93213e-05	248.137	C5 H17 N10 P	[Similar to: Diethyl 2,4,6-trimethyl-1,4-dihydropyridine-3,5-dicarboxylate; ?Mass: 19.0102 Da]	down
Com_4850_pos	1.412	14605.6	76096.5	1.94363	7.69972e-07	124.063		[Similar to: Diethyl 2,4,6-trimethyl-1,4-dihydropyridine-3,5-dicarboxylate; ?Mass: 143.0843 Da]	down
Com_4851_pos	1.405	38113.8	420150	2.80126	2.83416e-08	257.126	C11 H16 N5 Na O	[Similar to: Diethyl 2,4,6-trimethyl-1,4-dihydropyridine-3,5-dicarboxylate; ?Mass: 10.0212 Da]	down
Com_4856_pos	8.757	11808.1	53358.4	1.81417	1.74516e-05	718.367	C46 H52 N2 Na O2 P	[Similar to: Diaminopimelic acid; ?Mass: -528.2715 Da]	down
Com_4874_pos	8.772	12069.6	564857	4.54563	5.53909e-09	365.087	C16 H11 N7 O4	[Similar to: De(methylpiperazinyl) sildenafil; ?Mass: 27.0284 Da]	down
Com_4891_pos	10.98	178217	498717	1.27309	0.000674775	304.119	C9 H23 N4 Na O2 P2	[Similar to: Cycloxydim; ?Mass: 21.0519 Da]	down
Com_4893_pos	12.66	882837	2.09597e+06	1.16967	0.0131166	304.178	C13 H25 K N6	[Similar to: Cycloxydim; ?Mass: 20.9931 Da]	down
Com_4910_pos	9.557	7116.29	74077.1	2.73392	1.02133e-07	298.131	C17 H18 N2 O3	[Similar to: Coumafuryl; ?Mass: -0.0471 Da]	down
Com_4913_pos	8.298	26763.9	424719	2.8921	0.00147408	384.189	C18 H28 N2 O7	[Similar to: Cortisol; ?Mass: -21.9796 Da]	down
Com_4915_pos	9.707	19056.4	530890	3.89298	2.27716e-09	327.11	C17 H14 N5 Na O	[Similar to: Colchicoside; ?Mass: 220.0953 Da]	down
Com_4916_pos	9.707	6230.46	249382	4.32535	1.02923e-10	349.092	C17 H18 K N3 Na2	[Similar to: Colchicoside; ?Mass: 198.1133 Da]	down
Com_4917_pos	8.599	95252.2	231056	1.05693	0.00479557	310.084	C10 H20 N2 O5 P2	[Similar to: Colchicine; ?Mass: 89.0847 Da]	down
Com_4919_pos	9.186	149923	912361	2.21938	0.00013193	328.094	C17 H13 N4 Na O2	[Similar to: Colchicine; ?Mass: 71.0741 Da]	down
Com_4921_pos	8.599	157351	449585	1.30915	0.00254737	346.105	C13 H15 N8 O2 P	[Similar to: Colchicine; ?Mass: 53.0636 Da]	down
Com_4922_pos	9.177	206246	1.17235e+06	2.12644	0.000105161	346.105	C17 H15 N4 Na O3	[Similar to: Colchicine; ?Mass: 53.0636 Da]	down
Com_4923_pos	10.861	52749.1	197049	1.52387	0.000207219	266.094	C11 H15 N4 O2 P	[Similar to: Colchicine; ?Mass: 133.0744 Da]	down
Com_4930_pos	9.026	11590	57430.4	1.66859	0.0051442	228.183		[Similar to: Coenzyme Q1; ?Mass: 21.9372 Da]	down
Com_4935_pos	8.75	17575.8	164442	2.6924	1.57401e-05	300.154	C11 H20 N6 O4	[Similar to: Codeine; ?Mass: -1.0022 Da]	down
Com_4936_pos	8.732	38522	89248.7	1.02885	0.00886542	300.099	C16 H13 N4 Na O	[Similar to: Codeine; ?Mass: -0.9471 Da]	down
Com_4943_pos	7.312	75983.8	194428	1.32212	0.0182272	554.31	C31 H44 N2 Na2 O4	[Similar to: Cinnamyldenafil; ?Mass: -0.0091 Da]	down
Com_4947_pos	8.008	313183	1.33156e+06	1.78861	0.000442474	344.089	C17 H18 K N2 Na O2	[Similar to: Chromomycin A3; ?Mass: 838.4204 Da]	down
Com_4957_pos	14.137	61277.2	175532	1.26964	0.000147726	366.274	C13 H35 Cl N10	[Similar to: Cholecalciferol; ?Mass: 18.0655 Da]	down
Com_4971_pos	10.294	145440	647347	1.59464	0.00239919	646.368	C25 H58 N10 Na P3 S	[Similar to: Celiprolol; ?Mass: -267.1208 Da]	down
Com_4972_pos	7.076	147797	304156	1.08846	0.0424158	257.089	C10 H12 N5 Na O2	[Similar to: Celecoxib; ?Mass: 123.9864 Da]	down
Com_4974_pos	7.229	43861.8	394479	2.59226	2.32592e-05	196.071	C7 H19 P3	[Similar to: Ceftiofur; ?Mass: 326.9582 Da]	down
Com_4986_pos	9.061	5786.49	50729.3	2.54136	5.10492e-07	442.34		[Similar to: Catechin gallate; ?Mass: -0.2499 Da]	down
Com_4987_pos	9.219	11015.3	81815.3	2.37667	1.28502e-07	442.34	C22 H47 N2 Na O5	[Similar to: Catechin gallate; ?Mass: -0.2498 Da]	down
Com_4992_pos	9.752	20924.2	48950.6	1.04961	0.00242624	442.246		[Similar to: Catechin gallate; ?Mass: -0.1560 Da]	down
Com_4997_pos	10.101	18270.1	431626	3.7114	2.33571e-11	590.377	C30 H56 N4 Na O2 P S	[Similar to: Carazolol; ?Mass: -292.2084 Da]	down
Com_5016_pos	7.779	62296.4	248069	1.64541	8.01986e-06	195.089	C6 H14 K N5	[Similar to: Caffeine; ?Mass: -1.0087 Da]	down
Com_5047_pos	12.615	91457.4	272143	1.42039	0.00436257	459.319	C23 H42 N5 Na O3	[Similar to: Bis(4-ethylbenzylidene)sorbitol; ?Mass: -45.1144 Da]	down
Com_5060_pos	7.081	9963.23	125242	3.03989	4.6117e-06	354.157	C12 H28 N4 O4 P2	[Similar to: Betamethasone; ?Mass: 38.0426 Da]	down
Com_5079_pos	7.954	6886.35	357274	4.62653	1.09871e-10	142.065	C6 H11 N2 P	[Similar to: Barban; ?Mass: 114.9356 Da]	down
Com_5082_pos	1.406	282430	984989	1.46322	2.91317e-07	275.111	C7 H19 N5 Na O3 P	[Similar to: Atorvastatin; ?Mass: 283.1416 Da]	down
Com_5086_pos	13.705	30312.8	93132.8	1.1128	0.0234531	384.219	C18 H34 N4 O P2	[Similar to: Asiaticoside; ?Mass: 574.2943 Da]	down
Com_5087_pos	13.411	21899.3	110454	1.91741	0.000240738	406.233	C19 H40 N2 O P2 S	[Similar to: Asiaticoside; ?Mass: 552.2810 Da]	down
Com_508_pos	10.172	48482	133789	1.20532	2.87079e-05	420.125	C17 H24 O12	Secogalioside	down
Com_5095_pos	14.684	56639.8	384520	2.11177	0.000256248	406.355	C25 H46 N2 O2	[Similar to: Asiaticoside; ?Mass: 552.1586 Da]	down
Com_5096_pos	12.797	51391	128854	1.08806	7.00833e-05	424.243		[Similar to: Asiaticoside; ?Mass: 534.2709 Da]	down
Com_50_pos	13.339	13779.7	51852.6	1.48607	0.00039916	381.172	C24 H22 F3 N	Xaliproden	down
Com_510_pos	1.458	181759	424659	1.00234	1.49662e-06	238.131	C12 H18 N2 O3	Secobarbital	down
Com_5110_pos	13.145	17721.4	43214.2	1.0474	1.87783e-06	244.152		[Similar to: Arachidonoyl ethanolamide phosphate; ?Mass: 183.0966 Da]	down
Com_5128_pos	12.721	157497	708264	2.07977	0.00484718	486.259	C24 H34 N6 O5	[Similar to: Andrastin A; ?Mass: 0.0032 Da]	down
Com_5139_pos	10.552	355928	1.31911e+06	1.66169	0.00118399	300.099	C16 H13 N4 Na O	[Similar to: Albiflorin-3; ?Mass: -9.9838 Da]	down
Com_5142_pos	11.953	61943.1	174177	1.0834	0.0468432	280.164	C14 H25 Na O4	[Similar to: Adrenic acid; ?Mass: 52.1072 Da]	down
Com_5145_pos	6.214	77336.2	314792	1.65536	1.40603e-06	299.184	C14 H25 N3 O4	[Similar to: Actinomycin D; ?Mass: 955.4444 Da]	down
Com_514_pos	10.974	1.34466e+07	4.70257e+07	1.54871	0.00064257	202.12	C10 H18 O4	Sebacic acid	down
Com_5150_pos	1.193	10737.7	98361.7	2.5017	4.22354e-05	174.173	C9 H22 N2 O	[Similar to: Acetylarginine; ?Mass: 41.9491 Da]	down
Com_5155_pos	6.952	32544.6	74831.4	1.26977	0.0408353	387.179	C15 H28 N5 Na2 O2 P	[Similar to: AB-CHMINACA metabolite M7; ?Mass: 0.0007 Da]	down
Com_5159_pos	10.979	84377.5	201356	1.11025	0.00360974	274.126	C5 H19 Cl N8 O3	[Similar to: 9S,13R-12-Oxophytodienoic acid; ?Mass: 18.0778 Da]	down
Com_5160_pos	10.933	365996	776212	1.02188	0.0130707	274.178	C13 H23 N4 Na O	[Similar to: 9S,13R-12-Oxophytodienoic acid; ?Mass: 18.0263 Da]	down
Com_5162_pos	13.835	3.68947e+06	9.16778e+06	1.11964	0.047437	326.245	C17 H35 Na O4	[Similar to: 9-Oxo-10(E),12(E)-octadecadienoic acid; ?Mass: -32.0255 Da]	down
Com_516_pos	11.224	219466	558566	1.01075	0.0287633	202.12	C10 H18 O4	Sebacic acid	down
Com_5175_pos	11.68	18207.4	83968.3	1.7453	4.78281e-05	202.102		[Similar to: 9b-Hydroxy-6-(hydroxymethyl)-6,9a-dimethyl-3-oxododecahydronaphtho[1,2-c]furan-5-yl benzoate; ?Mass: 186.0863 Da]	down
Com_5177_pos	12.849	27404.2	179367	2.22984	3.01399e-06	266.199	C9 H27 N6 O P	[Similar to: 9b-Hydroxy-6-(hydroxymethyl)-6,9a-dimethyl-3-oxododecahydronaphtho[1,2-c]furan-5-yl benzoate; ?Mass: 121.9896 Da]	down
Com_517_pos	10.749	4162.19	12049.4	1.26771	2.55445e-05	202.12	C10 H18 O4	Sebacic acid	down
Com_5188_pos	10.986	89006.8	214353	1.08857	0.00117224	292.061	C7 H19 K N4 O2 P2	[Similar to: 8-{3-Oxo-2-[(2E)-2-penten-1-yl]-1-cyclopenten-1-yl}octanoic acid; ?Mass: 0.1425 Da]	down
Com_5204_pos	13.625	642607	1.90675e+06	1.31997	0.00517545	368.199	C18 H33 Na O4 S	[Similar to: 7-Formyl-4,7'-dihydroxy-6-(hydroxymethyl)-2',5',5',8a'-tetramethyl-3',4',4a',5',6',7',8',8a'-octahydro-2'H,3H-spiro[1-benzofuran-2,1'-naphthalen]-6'-yl acetate; ?Mass: 78.0315 Da]	down
Com_5209_pos	11.37	49486.5	349068	2.25028	5.11548e-06	236.102	C11 H17 Na O4	[Similar to: 7-Formyl-4,7'-dihydroxy-6-(hydroxymethyl)-2',5',5',8a'-tetramethyl-3',4',4a',5',6',7',8',8a'-octahydro-2'H,3H-spiro[1-benzofuran-2,1'-naphthalen]-6'-yl acetate; ?Mass: 210.1286 Da]	down
Com_5224_pos	2.49	17249.1	151064	2.48617	8.00656e-06	210.004	C4 H7 N2 O6 P	[Similar to: 7-(2,3-Dihydroxypropyl)theophylline; ?Mass: 44.0979 Da]	down
Com_5231_pos	6.955	62351.1	136609	1.12214	0.0227186	306.121	C12 H20 N4 Na O2 P	[Similar to: 6?Hydroxy budesonide; ?Mass: 140.1092 Da]	down
Com_5232_pos	6.954	55412.9	126011	1.28584	0.0381715	338.147	C11 H19 N10 O P	[Similar to: 6?Hydroxy budesonide; ?Mass: 108.0832 Da]	down
Com_523_pos	13.021	92740.7	297526	1.657	0.00518258	239.152	C13 H21 N O3	Salbutamol	down
Com_5240_pos	14.004	29748.6	164792	2.03195	6.59932e-06	420.284	C15 H37 N10 O2 P	[Similar to: 6-O-?D-Glucopyranosyl-1-O-[(3?5?,9?)-3,19,24-trihydroxy-24,28-dioxours-12-en-28-yl]-?D-glucopyranose; ?Mass: 406.1509 Da]	down
Com_524_pos	2.138	53047.2	2.58014e+06	4.52277	6.85205e-08	162.068	C10 H10 O2	Safrole	down
Com_5268_pos	7.926	50310.1	140385	1.2071	4.73528e-07	243.089	C8 H14 N5 O2 P	[Similar to: 6-(3,4,5-Trimethoxystyryl)-2,3,4,5-tetrahydropyridazin-3-one; ?Mass: 47.0375 Da]	down
Com_5269_pos	2.025	112731	431436	1.35874	0.0117921	130.042	C9 H6 O	[Similar to: 6-(3,4,5-Trimethoxystyryl)-2,3,4,5-tetrahydropyridazin-3-one; ?Mass: 160.0850 Da]	down
Com_5270_pos	7.633	27797	905611	4.07367	5.62397e-10	290.09	C11 H16 N4 Na O2 P	[Similar to: 6-(3,4,5-Trimethoxystyryl)-2,3,4,5-tetrahydropyridazin-3-one; ?Mass: 0.0370 Da]	down
Com_5275_pos	13.343	42334.7	330392	2.31996	8.75511e-05	384.218	C21 H28 N4 O3	[Similar to: 5a-Tetrahydrocortisol; ?Mass: -17.9775 Da]	down
Com_5283_pos	2.491	21133	804928	4.18998	2.90936e-07	112.05	C4 H9 Na O2	[Similar to: 5a-Dihydrotestosterone glucuronide; ?Mass: 354.2068 Da]	down
Com_5288_pos	8.075	5525.06	192989	4.14217	3.78916e-08	312.072	C20 H12 N2 S	[Similar to: 5-Hydroxyflunixin; ?Mass: 0.0006 Da]	down
Com_530_pos	8.868	22286.7	65703.8	1.34005	0.00486213	251.152	C14 H21 N O3	S3UB8K4YYS	down
Com_5310_pos	6.496	4916.85	139908	3.82181	7.12373e-06	410.111	C21 H18 N2 O7	[Similar to: 5-(4H-1,3-Benzodioxin-6-ylamino)-2-(1,3-dioxo-2,3-dihydro-1H-isoindol-2-yl)-5-oxopentanoic acid; ?Mass: 0.0007 Da]	down
Com_5311_pos	8.123	5351.74	130360	3.63349	1.19276e-05	410.111	C18 H21 K N4 Na2 O2	[Similar to: 5-(4H-1,3-Benzodioxin-6-ylamino)-2-(1,3-dioxo-2,3-dihydro-1H-isoindol-2-yl)-5-oxopentanoic acid; ?Mass: 0.0006 Da]	down
Com_5312_pos	7.301	8016.79	355056	4.34867	3.7871e-06	410.111	C21 H18 N2 O7	[Similar to: 5-(4H-1,3-Benzodioxin-6-ylamino)-2-(1,3-dioxo-2,3-dihydro-1H-isoindol-2-yl)-5-oxopentanoic acid; ?Mass: 0.0006 Da]	down
Com_5319_pos	7.955	107659	2.32366e+06	3.34419	0.000600389	157.089	C11 H11 N	[Similar to: 4-Dimethylaminocinnamaldehyde; ?Mass: 18.0108 Da]	down
Com_5322_pos	7.547	45014.3	189567	1.55697	0.00164831	114.047		[Similar to: 4-Allyl-5-phenyl-4H-1,2,4-triazol-3-yl 5,6,7,8-tetrahydro[1]benzothieno[2,3-d]pyrimidin-4-yl sulfide; ?Mass: 291.0614 Da]	down
Com_5336_pos	10.977	156100	421903	1.22604	0.000890792	258.077	C7 H17 N4 Na O P2	[Similar to: 4-{(E)-2-[3-(?D-Glucopyranosyloxy)-5-hydroxyphenyl]vinyl}-2-methoxyphenyl ?D-glucopyranoside; ?Mass: 324.1174 Da]	down
Com_5337_pos	7.867	64958.7	166823	1.22843	0.00495711	300.099	C14 H18 N2 Na O2 P	[Similar to: 4-{(E)-2-[3-(?D-Glucopyranosyloxy)-5-hydroxyphenyl]vinyl}-2-methoxyphenyl ?D-glucopyranoside; ?Mass: 282.0956 Da]	down
Com_5339_pos	7.284	21966.1	270579	3.01581	7.9222e-06	266.033	C14 H6 N2 O4	[Similar to: 4-[5-(Hydroxyiminomethyl)-2-furyl]benzene-1-sulfonamide; ?Mass: 0.0028 Da]	down
Com_5345_pos	9.379	45227.6	122736	1.25949	0.00226168	324.097	C15 H12 N6 O3	[Similar to: 4-[(1S,3aR,4S,6aR)-4-(3,4-Dimethoxyphenyl)tetrahydro-1H,3H-furo[3,4-c]furan-1-yl]-2-methoxyphenol; ?Mass: 48.0604 Da]	down
Com_5355_pos	7.553	170077	8.18905e+06	4.38843	1.69403e-05	230.105	C7 H15 N6 O P	[Similar to: 4-({2-[(1E)-3-Hydroxy-1-buten-1-yl]-5-oxotetrahydro-3-furanyl}amino)benzoic acid; ?Mass: 61.0055 Da]	down
Com_5371_pos	10.479	213739	672675	1.39332	0.00106984	815.465	C48 H62 N7 O3 P	[Similar to: 3-O-Acetyltylosin; ?Mass: 142.0646 Da]	down
Com_5381_pos	11.025	47855.6	726478	3.21138	1.49837e-07	454.303	C24 H42 N2 O6	[Similar to: 3-O-[(2S,3R,4R)-3,4-Dihydroxy-4-(hydroxymethyl)tetrahydro-2-furanyl]-?D-xylopyranosyl-(1->4)-6-deoxy-a-L-mannopyranosyl-(1->2)-1-O-[(2?3?5?,6?9?,16a)-3-({4-O-[(2R,3R,4R)-3,4-dihydroxy-4-(hydroxymethyl)tetrahydro-2-furanyl]-?D-glucopyranosyl}oxy)-2,6,16,23-tetrahydroxy-28-oxoolean-12-en-28-yl]-a-L-arabinopyranose; ?Mass: 902.3164 Da]	down
Com_5398_pos	8.008	107336	370798	1.5429	0.000829679	326.078	C9 H17 N6 Na O2 P2	[Similar to: 3-Hydroxy-7,14-dimethoxy-17-methyl-12,16,21-trioxapentacyclo[15.3.1.02,15 04,13 06,11]henicosa-2(15),3,6,8,10,13-hexaen-5-one; ?Mass: 58.0424 Da]	down
Com_5399_pos	8.008	365568	1.45381e+06	1.71749	0.000665792	362.099	C14 H19 K N4 O5	[Similar to: 3-Hydroxy-7,14-dimethoxy-17-methyl-12,16,21-trioxapentacyclo[15.3.1.02,15 04,13 06,11]henicosa-2(15),3,6,8,10,13-hexaen-5-one; ?Mass: 22.0214 Da]	down
Com_5405_pos	5.49	19031.2	128824	2.22124	6.2549e-07	111.105	C7 H13 N	[Similar to: 3-Amino-5-morpholinomethyl-2-oxazolidinone (AMOZ); ?Mass: 90.0067 Da]	down
Com_5406_pos	9.224	29345.4	780927	3.81638	1.87666e-07	332.137	C16 H17 N6 Na O	[Similar to: 3-Amino-5-morpholinomethyl-2-oxazolidinone (AMOZ); ?Mass: -131.0252 Da]	down
Com_5410_pos	13.743	50586	134710	1.31143	0.00853244	381.218		[Similar to: 3-Acetyl-11-keto-?boswellic acid; ?Mass: 131.1317 Da]	down
Com_5419_pos	7.624	28306.9	86557.8	1.18536	0.00554192	278.126	C10 H19 K N6 O	[Similar to: 3'4'-Methylenedioxy-a-dimethylamino-isovalerophenone; ?Mass: -28.9897 Da]	down
Com_5421_pos	5.491	15670.3	211197	3.10517	7.5294e-07	129.05		[Similar to: 3-{[(2,6-Dimethylpyrimidin-4-yl)amino]methylidene}-1-methyl-1,2,3,4-tetrahydro-2?6,1-benzothiazine-2,2,4-trione; ?Mass: 215.0439 Da]	down
Com_5423_pos	13.946	69409.6	861856	2.93283	2.67985e-06	344.196	C19 H29 Na O4	[Similar to: 3-[5-Hydroxy-7-methoxy-2,3-dimethyl-6-(3-methyl-2-buten-1-yl)-4-oxo-3,4-dihydro-2H-chromen-8-yl]hexanoic acid; ?Mass: 60.0242 Da]	down
Com_5424_pos	13.961	56018.3	233227	1.68037	3.30122e-08	344.292	C19 H37 N4 Na	[Similar to: 3-[5-Hydroxy-7-methoxy-2,3-dimethyl-6-(3-methyl-2-buten-1-yl)-4-oxo-3,4-dihydro-2H-chromen-8-yl]hexanoic acid; ?Mass: 59.9281 Da]	down
Com_5430_pos	9.551	20199.1	584050	3.9323	3.79626e-09	316.142	C14 H22 N4 Na O P	[Similar to: 3',6'-Dimethoxy-1,1':4',1''-terphenyl-2',4,4''-triol; ?Mass: 21.9736 Da]	down
Com_5432_pos	9.547	5277.89	310827	4.75889	2.6016e-08	338.124	C17 H19 N2 Na O4	[Similar to: 3',6'-Dimethoxy-1,1':4',1''-terphenyl-2',4,4''-triol; ?Mass: -0.0083 Da]	down
Com_5438_pos	2.043	62824.9	853450	2.9838	8.08636e-06	114.047	C9 H6	[Similar to: 3-(4-Hydroxy-5-oxo-3-phenyl-2,5-dihydro-2-furanyl)propanoic acid; ?Mass: 134.0217 Da]	down
Com_5443_pos	1.426	62247.7	328476	1.97569	1.18652e-05	154.11	C8 H14 N2 O	[Similar to: 2-sec-Butyl-3-methoxypyrazin; ?Mass: 12.0003 Da]	down
Com_544_pos	12.88	24534.8	86719.2	1.45734	0.00127551	149.084	C9 H11 N O	S-(-)-Cathinone	down
Com_5453_pos	10.971	32915.4	173434	2.01486	6.73485e-05	426.223		[Similar to: 2-Methyl-N-(3-morpholinopropyl)-1,5-diphenyl-1H-pyrrole-3-carboxamide; ?Mass: -22.9966 Da]	down
Com_5454_pos	10.975	66115.1	423922	2.30253	0.000321743	426.21	C16 H33 K N6 Na2 O2	[Similar to: 2-Methyl-N-(3-morpholinopropyl)-1,5-diphenyl-1H-pyrrole-3-carboxamide; ?Mass: -22.9838 Da]	down
Com_5475_pos	2.441	2082.4	7666.83	1.41393	0.0104503	171.982	C4 H7 Na O2 P2	[Similar to: 2-Cyano-3-(3,4,5-trimethoxyphenyl)prop-2-enethioamide; ?Mass: 106.0907 Da]	down
Com_5481_pos	10.185	311039	872762	1.28476	0.000991404	232.068	C7 H9 N6 Na O2	[Similar to: 2C-TFM; ?Mass: 17.0294 Da]	down
Com_5484_pos	10.178	889622	3.0188e+06	1.64654	0.00686736	414.156	C15 H27 N4 Na O6 S	[Similar to: 2-Amino-6-chloro-4-phenylquinoline-3-carbonitrile; ?Mass: -135.0994 Da]	down
Com_5488_pos	11.405	102348	228465	1.06636	0.0103057	435.261	C18 H38 N5 O5 P	[Similar to: 21-Desacetyl deflazacort; ?Mass: -36.0569 Da]	down
Com_5490_pos	13.708	91931.4	564904	2.34833	0.00212234	374.206	C17 H33 N2 Na2 O2 P	[Similar to: 20-Dihydro 6a-methylprednisone; ?Mass: 0.0032 Da]	down
Com_5502_pos	8.984	98556.6	418208	1.80973	0.0324682	290.105	C18 H14 N2 O2	[Similar to: 2-[2-(3,4-Dimethoxyphenyl)-1-methylethylidene]hydrazine-1-carboxamide; ?Mass: -38.9778 Da]	down
Com_5512_pos	12.512	132484	978451	2.51154	0.000509085	423.261	C22 H34 N5 Na O2	[Similar to: 2,4,6-Trideoxy-6-{[(4E)-3-hydroxy-2,4-dimethyl-4-heptenoyl]amino}-2,4-dimethylhex-5-ulosonic acid; ?Mass: -80.0617 Da]	down
Com_5514_pos	12.007	25153.2	2.96362e+06	5.63822	1.27652e-08	448.268	C22 H33 N8 Na O	[Similar to: 2',3'-Dideoxyinosine; ?Mass: -212.1767 Da]	down
Com_5539_pos	6.849	135181	323314	1.38403	0.0338774	314.147	C13 H27 N2 Na O S2	[Similar to: 2-(2-Hydroxy-2-propanyl)-9-(3-methyl-2-buten-1-yl)-2,3-dihydro-7H-furo[3,2-g]chromen-7-one; ?Mass: 0.0047 Da]	down
Com_553_pos	10.992	6666.72	17558.7	1.1251	7.8252e-06	275.152	C16 H21 N O3	Rolipram	down
Com_5540_pos	6.183	13921.3	39267.6	1.17963	0.00162649	370.119	C15 H27 N2 Na O S3	[Similar to: 2-(2H-Benzotriazol-2-yl)-4,6-bis(1-methyl-1-phenylethyl)phenol; ?Mass: 77.1119 Da]	down
Com_5541_pos	6.46	162879	350799	1.22826	0.0483695	370.185	C12 H27 K N8 O3	[Similar to: 2-(2H-Benzotriazol-2-yl)-4,6-bis(1-methyl-1-phenylethyl)phenol; ?Mass: 77.0465 Da]	down
Com_5569_pos	7.005	5595.19	338127	4.70389	1.51953e-06	410.111	C20 H15 N6 Na O3	[Similar to: 1-Benzyl-8-(4-chloro-3-methylphenoxy)-3,7-dimethyl-3,7-dihydro-1H-purine-2,6-dione; ?Mass: 0.0038 Da]	down
Com_5572_pos	13.473	37124.2	120490	1.29377	0.00138843	424.28		[Similar to: 18-?Glycyrrhetinic acid; ?Mass: 46.0600 Da]	down
Com_5573_pos	13.768	64806.1	413187	2.33503	0.000163921	424.294	C19 H41 K N6 O2	[Similar to: 18-?Glycyrrhetinic acid; ?Mass: 46.0452 Da]	down
Com_5576_pos	13.152	22826.1	95740.3	1.68845	2.17046e-06	260.129	C8 H23 N4 Na P2	[Similar to: 17(S)-HETE; ?Mass: 60.1057 Da]	down
Com_5581_pos	1.398	69289.7	621817	2.56979	5.56429e-07	362.168	C8 H24 N10 Na O3 P	[Similar to: 15-epi Cloprostenol; ?Mass: 61.9968 Da]	down
Com_5586_pos	11.368	11489.1	319200	3.85639	1.38194e-07	268.128	C12 H21 Na O5	[Similar to: 15-(tert-Butyl)-2,3,5,6,8,9,11,12-octahydro-1,4,7,10,13-benzopentaoxacyclopentadecine; ?Mass: 56.0656 Da]	down
Com_5591_pos	13.38	866532	5.70818e+06	2.80397	0.00341634	338.208	C16 H32 N2 Na O2 P	[Similar to: 14(S)-HDHA; ?Mass: 6.0267 Da]	down
Com_5592_pos	13.721	2.71627e+06	8.87905e+06	1.27437	0.00393144	338.243	C18 H35 Na O4	[Similar to: 14(S)-HDHA; ?Mass: 5.9924 Da]	down
Com_5601_pos	10.411	76463	229970	1.34918	0.000384395	285.157		[Similar to: 10-Nitrolinoleate; ?Mass: 40.0683 Da]	down
Com_5604_pos	10.827	13125.4	41780.2	1.38851	4.06596e-05	443.288		[Similar to: 10-Nitrolinoleate; ?Mass: -118.0622 Da]	down
Com_5605_pos	7.554	33297	87307.9	1.06324	0.00312056	141.058		[Similar to: 10-Deacetylbaccatin III; ?Mass: 403.1731 Da]	down
Com_560_pos	1.358	13352.7	109595	2.47049	8.75568e-09	180.126	C10 H16 N2 O	Rilmenidine	down
Com_5610_pos	5.877	7206.58	28347.9	1.57543	1.73331e-05	304.073	C5 H19 N6 O3 P3	[Similar to: 10-Deacetylbaccatin III; ?Mass: 240.1583 Da]	down
Com_5612_pos	5.81	9962.64	37041.4	1.59511	0.000108762	326.184	C12 H27 K N6 O2	[Similar to: 10-Deacetylbaccatin III; ?Mass: 218.0472 Da]	down
Com_5614_pos	6.954	18368.6	73889.8	1.65362	4.12892e-06	234.137	C7 H19 N6 O P	[Similar to: 10,10-Dimethyl-10a-[2-(2-thienyl)vinyl]-3,4,10,10a-tetrahydropyrimido[1,2-a]indol-2(1H)-one; ?Mass: 89.9931 Da]	down
Com_5615_pos	9.64	13028.4	148312	2.8835	3.00671e-08	294.169	C8 H23 N8 O2 P	[Similar to: 1-[2-Hydroxy-3-(phenylthio)propyl]piperidine-4-carboxamide; ?Mass: -0.0285 Da]	down
Com_5635_pos	8.116	9972.97	233607	3.6926	8.91762e-10	255.05	C9 H9 N3 O6	[Similar to: 1,2,3-Trimethoxy-5-{[({[2-(trifluoromethoxy)phenyl]methylene}amino)oxy]carbonyl}benzene; ?Mass: 144.0428 Da]	down
Com_563_pos	14.894	38685.7	187860	1.36686	0.0278224	294.255	C19 H36 O3	Ricinoleic acid methyl ester	down
Com_5651_pos	9.829	12036.6	96924.9	2.34372	0.000135112	268.142	C7 H21 N6 O3 P	[Similar to: [5-(5-acetyloxypentan-2-yl)-6-methyl-3-methylidene-2-oxo-3a,4,7,7a-tetrahydro-1-benzofuran-4-yl] 3-methylpentanoate; ?Mass: 138.0938 Da]	down
Com_5653_pos	9.109	68462.1	345916	1.94794	6.94181e-05	290.149	C15 H23 Na O4	[Similar to: [5-(5-acetyloxypentan-2-yl)-6-methyl-3-methylidene-2-oxo-3a,4,7,7a-tetrahydro-1-benzofuran-4-yl] 3-methylpentanoate; ?Mass: 116.0867 Da]	down
Com_5656_pos	10.977	270824	641172	1.04747	0.000479614	130.078	C10 H10	[Similar to: [(3R,3aR,4S,9aS,9bR)-4-Hydroxy-3,6-dimethyl-2,7-dioxo-2,3,3a,4,5,7,9a,9b-octahydroazuleno[4,5-b]furan-9-yl]methyl ?D-glucopyranoside; ?Mass: 310.0902 Da]	down
Com_5659_pos	9.594	19018.7	57316.2	1.30565	7.2489e-05	300.099	C14 H18 N2 Na O2 P	[Similar to: (6a)-11,12-Dihydroxy-6,20-epoxyabieta-8(14),9(11),12-triene-7,20-dione; ?Mass: 44.0632 Da]	down
Com_565_pos	13.72	162560	509029	1.23631	0.00400565	298.25	C18 H34 O3	Ricinoleic Acid	down
Com_5677_pos	9.811	17679.8	66805.3	1.52827	2.77755e-05	248.104	C8 H17 N4 O3 P	[Similar to: (5R,9aS,9bS)-9b-Hydroxy-6,6,9a-trimethyl-1-oxo-1,3,5,5a,6,7,8,9,9a,9b-decahydronaphtho[1,2-c]furan-5-yl (2E,4E)-6,7-dihydroxy-2,4-octadienoate; ?Mass: 172.1105 Da]	down
Com_5695_pos	14.444	372252	1.21289e+06	1.34433	0.0153171	438.313	C27 H43 Na O3	[Similar to: (3?5?,9?,18?,19?,20?)-3-(?D-Glucopyranosyloxy)urs-12-ene-27,28-dioic acid; ?Mass: 210.0747 Da]	down
Com_5707_pos	14.266	206014	465772	1.06248	0.0232932	394.323	C22 H43 N4 P	[Similar to: (3?5?,9?)-3,23-Dihydroxy-1-oxoolean-12-en-28-oic acid; ?Mass: 92.0117 Da]	down
Com_5712_pos	12.128	8025.26	22834.7	1.21991	2.84862e-06	440.238		[Similar to: (3?5?,9?)-3,23-Dihydroxy-1-oxoolean-12-en-28-oic acid; ?Mass: 46.0962 Da]	down
Com_5720_pos	10.983	194440	492568	1.19265	0.0025204	308.076	C8 H21 N4 Na O S3	[Similar to: (3S,6R,6aS,7S)-6,6a,7,8-Tetrahydroxy-3-methyl-2,3,4,5,6,6a,7,12a-octahydro-1,12-tetraphenedione; ?Mass: 36.0497 Da]	down
Com_5731_pos	8.775	14615.9	43256	1.31292	0.000103882	196.152		[Similar to: (3S)-5-[(4aR,8aS)-2,5,5,8a-Tetramethyl-3-oxo-4a,6,7,8-tetrahydro-4H-naphthalen-1-yl]-3-methylpentanoic acid; ?Mass: 124.0836 Da]	down
Com_5732_pos	10.116	106801	610807	2.02737	8.21765e-07	440.289		[Similar to: (3R,5R)-1,3,5-Trihydroxy-4-{[(2E)-3-(4-hydroxy-3-methoxyphenyl)-2-propenoyl]oxy}cyclohexanecarboxylic acid; ?Mass: -72.1780 Da]	down
Com_5738_pos	13.525	151609	781622	1.82105	0.000509638	333.287	C18 H39 N O4	[Similar to: (3E)-3-(Hydroxymethyl)-2-oxo-5-[(1S,8aS)-5,5,8a-trimethyl-2-methylenedecahydro-1-naphthalenyl]-3-pentenoic acid; ?Mass: 0.9273 Da]	down
Com_5739_pos	13.722	129107	515236	1.53141	0.00107542	333.287	C18 H39 N O4	[Similar to: (3E)-3-(Hydroxymethyl)-2-oxo-5-[(1S,8aS)-5,5,8a-trimethyl-2-methylenedecahydro-1-naphthalenyl]-3-pentenoic acid; ?Mass: 0.9273 Da]	down
Com_5744_pos	7.767	6219.77	26718.7	1.60188	0.000736856	304.199		[Similar to: (2S,3S)-3,5,7-Trihydroxy-6-methyl-2-(3,4,5-trihydroxyphenyl)-2,3-dihydro-4H-chromen-4-one; ?Mass: 29.8696 Da]	down
Com_5747_pos	7.662	94478.9	259978	1.27498	0.00183571	189.136	C9 H19 N O3	[Similar to: (2S)-3-Methyl-2-[(2R,2'R,6'S,7'R,8a'S)-4,6',7'-trihydroxy-2',5',5',8a'-tetramethyl-6-oxo-3',4',4a',5',6,6',7',8,8',8a'-decahydro-2'H-spiro[furo[2,3-E]isoindole-2,1'-naphthalen]-7(3H)-yl]butanoic acid; ?Mass: 312.1365 Da]	down
Com_5753_pos	6.304	19038.9	146683	2.3829	4.44714e-08	284.1	C9 H18 N4 Na O3 P	[Similar to: (2E,6E,12E)-18-(2,6-Dioxo-4-piperidinyl)-9,11-dihydroxy-8-methoxy-10,12,14-trimethyl-15-oxo-2,6,12-octadecatrienoic acid; ?Mass: 223.1828 Da]	down
Com_5754_pos	6.352	10512.9	197403	3.46855	1.91026e-08	284.137	C13 H20 N2 O5	[Similar to: (2E,6E,12E)-18-(2,6-Dioxo-4-piperidinyl)-9,11-dihydroxy-8-methoxy-10,12,14-trimethyl-15-oxo-2,6,12-octadecatrienoic acid; ?Mass: 223.1465 Da]	down
Com_5762_pos	13.138	18856.7	106259	2.01692	2.29287e-07	382.246	C14 H35 N6 O4 P	[Similar to: (2E,6E)-10,11,15,19,23,27,31,35-Octahydroxy-3,7,11,15,19,23,27,31,35-nonamethyl-2,6-hexatriacontadien-1-yl hexopyranoside; ?Mass: 552.4497 Da]	down
Com_5766_pos	14.846	24095	100431	1.71167	0.0101419	406.284	C26 H39 Na O2	[Similar to: (2E,6E)-10,11,15,19,23,27,31,35-Octahydroxy-3,7,11,15,19,23,27,31,35-nonamethyl-2,6-hexatriacontadien-1-yl hexopyranoside; ?Mass: 528.4117 Da]	down
Com_5774_pos	13.149	33821.6	86312.5	1.10916	4.15173e-05	228.103	C12 H17 K N2	[Similar to: (2E)-5-{(1R,4aS,5S,6R,8aS)-5-[(?D-Glucopyranosyloxy)methyl]-6-hydroxy-5,8a-dimethyl-2-methylenedecahydro-1-naphthalenyl}-3-methyl-2-penten-1-yl ?D-glucopyranoside; ?Mass: 418.2533 Da]	down
Com_5794_pos	10.976	1.11754e+07	3.97181e+07	1.57006	0.000659096	224.102	C10 H17 Na O4	[Similar to: (1S,5R,6S)-5-Acetoxy-3-(hydroxymethyl)-6-isopropyl-4-oxo-2-cyclohexen-1-yl (2E)-2-methyl-2-butenoate; ?Mass: 100.0553 Da]	down
Com_5814_pos	10.977	3.56176e+06	1.29638e+07	1.60412	0.000713185	198.125	C11 H18 O3	[Similar to: (1R,3R,4R,4aS)-4-Hydroxy-3,4a,8,8-tetramethyl-4-[2-(5-oxo-2,5-dihydro-3-furanyl)ethyl]decahydro-1-naphthalenyl acetate; ?Mass: 180.1154 Da]	down
Com_5821_pos	7.948	18853.3	62629.1	1.40697	3.54473e-07	114.047	C9 H6	[Similar to: (1aR,2S,5S,6R,7R,7aS)-5-Methyl-1a-(3-methyl-2-buten-1-yl)-1a,3,5,6,7,7a-hexahydro-2H-oxireno[g]isochromene-2,6,7-triol; ?Mass: 168.0999 Da]	down
Com_5822_pos	6.613	9951.31	603361	4.77059	9.57426e-08	151.122		[Similar to: (1aR,2E,4aR,6S,7S,7aR,8R,11aS)-1,1,3,6-Tetramethyl-9-methylene-4-oxo-1,1a,4,5,6,7,7a,8,9,10,11,11a-dodecahydro-4aH-cyclopenta[a]cyclopropa[f][11]annulene-4a,7,8-triyl triacetate; ?Mass: 309.1244 Da]	down
Com_5823_pos	6.609	5924.29	196299	4.00114	5.96179e-06	323.079	C18 H13 N O5	[Similar to: (1aR,2E,4aR,6S,7S,7aR,8R,11aS)-1,1,3,6-Tetramethyl-9-methylene-4-oxo-1,1a,4,5,6,7,7a,8,9,10,11,11a-dodecahydro-4aH-cyclopenta[a]cyclopropa[f][11]annulene-4a,7,8-triyl triacetate; ?Mass: 137.1673 Da]	down
Com_5824_pos	6.606	5018.38	191372	4.16333	5.25352e-06	340.105	C12 H18 N6 Na2 O S	[Similar to: (1aR,2E,4aR,6S,7S,7aR,8R,11aS)-1,1,3,6-Tetramethyl-9-methylene-4-oxo-1,1a,4,5,6,7,7a,8,9,10,11,11a-dodecahydro-4aH-cyclopenta[a]cyclopropa[f][11]annulene-4a,7,8-triyl triacetate; ?Mass: 120.1407 Da]	down
Com_5825_pos	6.6	12111.4	611567	4.52601	5.03599e-07	340.199	C14 H30 N4 Na O2 P	[Similar to: (1aR,2E,4aR,6S,7S,7aR,8R,11aS)-1,1,3,6-Tetramethyl-9-methylene-4-oxo-1,1a,4,5,6,7,7a,8,9,10,11,11a-dodecahydro-4aH-cyclopenta[a]cyclopropa[f][11]annulene-4a,7,8-triyl triacetate; ?Mass: 120.0468 Da]	down
Com_5830_pos	9.363	56106	156578	1.20514	2.41593e-07	242.126	C8 H20 N4 Na O P	[Similar to: (?-Abscisic acid; ?Mass: 22.0099 Da]	down
Com_5833_pos	13.835	44458.9	147607	1.00433	0.0459902	320.129	C18 H21 K N2 O	[Similar to: (+/-)12(13)-DiHOME; ?Mass: -5.8835 Da]	down
Com_5848_pos	10.971	154974	374913	1.09121	0.00120393	256.116	C5 H17 Cl N8 O2	[Similar to: (-)-Epigallocatechin; ?Mass: 49.9584 Da]	down
Com_5853_pos	8.867	60740.3	137552	1.16585	0.0240404	288.108	C13 H17 N2 Na O4	[Similar to: (-)-Epigallocatechin; ?Mass: 17.9659 Da]	down
Com_5855_pos	8.342	13629.2	233800	3.42125	1.84018e-06	288.11	C9 H17 N6 O3 P	[Similar to: (-)-Epigallocatechin; ?Mass: 17.9635 Da]	down
Com_5857_pos	10.976	82839.7	227130	1.23115	0.000455488	288.142	C6 H21 Cl N8 O3	[Similar to: (-)-Epigallocatechin; ?Mass: 17.9323 Da]	down
Com_5858_pos	7.992	9651.04	63967.3	2.22612	1.77515e-09	288.147	C10 H26 K N4 O P	[Similar to: (-)-Epigallocatechin; ?Mass: 17.9270 Da]	down
Com_5862_pos	15.323	26648.6	80109.7	1.2703	9.26031e-05	570.391	C35 H54 O6	[8-Formyl-5-methoxy-2-methyl-2-(4-methyl-2-oxo-3-penten-1-yl)-3,4-dihydro-2H-chromen-7-yl]methyl palmitate	down
Com_586_pos	7.867	47257.8	104073	1.04462	0.00846708	214.063	C13 H10 O3	R41207	down
Com_587_pos	8.731	29901.5	75779.5	1.07334	0.00649317	214.063	C13 H10 O3	R41207	down
Com_5882_pos	11.017	63280.8	440756	2.54192	0.00108225	242.094	C15 H14 O3	(R)-Equol	down
Com_588_pos	7.275	46032.1	447029	2.65532	7.22861e-08	209.068	C10 H11 N O4	QV1MVO1R	down
Com_5907_pos	13.723	170432	543886	1.2427	0.005162	252.245	C17 H32 O	(9Z)-9-Cycloheptadecen-1-ol	down
Com_5911_pos	15.254	32695.4	275059	2.50841	3.67069e-08	383.318	C26 H41 N O	(9E,12E)-N-(1-Phenylethyl)-9,12-octadecadienamide	down
Com_5923_pos	12.478	56841.8	285346	1.98606	0.000308538	419.266	C24 H37 N O5	(7E)-11,12,13-Trihydroxy-3-isobutyl-4,5,8-trimethyl-3,3a,4,6a,9,10,11,12,13,14-decahydro-1H-cycloundeca[d]isoindole-1,15(2H)-dione	down
Com_5943_pos	10.054	33728.5	632489	3.54766	1.15088e-05	413.313	C23 H43 N O5	(4S)-4-{[(9Z)-3-Hydroxy-9-hexadecenoyl]oxy}-4-(trimethylammonio)butanoate	down
Com_5954_pos	6.98	10414.7	37641.9	1.36062	0.00189523	260.116	C14 H16 N2 O3	(3S,8aS)-3-(4-Hydroxybenzyl)hexahydropyrrolo[1,2-a]pyrazine-1,4-dione	down
Com_5956_pos	8.113	10476.1	256348	3.76259	5.30078e-11	250.095	C12 H14 N2 O4	(3S,6S)-3-(4-Hydroxybenzyl)-6-(hydroxymethyl)-2,5-piperazinedione	down
Com_5957_pos	13.313	12098.6	40793.6	1.29023	0.00259517	352.261	C21 H36 O4	(3S,4S)-3-Ethyl-4-[(2S,4E,6R,8S,9R,10R)-9-hydroxy-4,6,8,10-tetramethyl-7-oxo-4-dodecen-2-yl]-2-oxetanone	down
Com_5962_pos	8.9	8411.49	40962.8	1.84286	3.0549e-07	128.095	C6 H12 N2 O	(3S)-3-Amino-2-azepanone	down
Com_5981_pos	10.316	10283	518769	4.62284	2.35993e-10	375.24	C22 H33 N O4	(3beta,6beta,9xi,13xi)-15-(Dimethylamino)-3-hydroxy-6,18:14,16-diepoxypimar-7-en-18-one	down
Com_5994_pos	7.789	5783.14	51702.8	2.54908	8.33999e-07	201.115	C13 H15 N O	(2Z)-3-Phenyl-1-(1-pyrrolidinyl)-2-propen-1-one	down
Com_6000_pos	5.929	8943.63	71149.2	2.27658	0.0021919	203.152	C10 H21 N O3	(2S,8R)-2-Amino-8-hydroxydecanoic acid	down
Com_6001_pos	13.435	150555	324408	1.00935	0.0141252	421.261	C27 H35 N O3	(2S,3S,4bR,6aS,12bS,12cS,14aS)-2-(2-Hydroxy-2-propanyl)-12b,12c-dimethyl-3,4b,5,6,6a,7,12,12b,12c,13,14,14a-dodecahydro-2H-chromeno[5',6':6,7]indeno[1,2-b]indol-3-ol	down
Com_6009_pos	1.41	96322.2	271751	1.19103	8.0579e-05	293.147	C12 H23 N O7	(2S)-4-Methyl-2-({[(3S,4S,5R)-2,3,4-trihydroxy-5-(hydroxymethyl)tetrahydro-2-furanyl]methyl}amino)pentanoic acid (non-preferred name)	down
Com_6046_pos	7.332	117097	473566	1.6151	0.000645075	412.163	C22 H24 N2 O6	(2E,2'E)-N,N'-1,4-Butanediylbis[3-(3,4-dihydroxyphenyl)acrylamide]	down
Com_6052_pos	9.413	5233.41	14199.8	1.19385	2.38219e-05	156.115	C9 H16 O2	(2E)-4-Hydroxy-2-nonenal	down
Com_6054_pos	10.908	1.73215e+06	7.1229e+06	1.89863	0.00260155	156.115	C9 H16 O2	(2E)-4-Hydroxy-2-nonenal	down
Com_6056_pos	10.182	1.3809e+06	4.04341e+06	1.38004	0.00310573	156.115	C9 H16 O2	(2E)-4-Hydroxy-2-nonenal	down
Com_6067_pos	12.671	70018.6	192533	1.43342	0.0175158	624.351	C33 H52 O11	(20E)-7-Butyl-11,16,23,24,25-pentahydroxy-10,19,20-trimethyl-15-methylene-8,13,28,29-tetraoxatetracyclo[22.3.1.1~3,6~.0~12,14~]nonacos-20-ene-9,18-dione	down
Com_606_pos	8.638	63272.8	141080	1.06602	0.00649895	173.084	C11 H11 N O	PYROQUILON	down
Com_6074_pos	13.636	11603.8	68522.6	1.71616	0.0123962	406.202	C23 H26 N4 O3	(1S,9R,1'S,9'R)-11,11'-Carbonylbis(7,11-diazatricyclo[7.3.1.0~2,7~]trideca-2,4-dien-6-one)	down
Com_6091_pos	13.494	633735	6.34087e+06	2.83447	8.40533e-05	330.18	C20 H26 O4	(1R,4aS)-7-(2-Hydroxypropan-2-yl)-1,4a-dimethyl-9-oxo-3,4,10,10a-tetrahydro-2H-phenanthrene-1-carboxylic acid	down
Com_6095_pos	12.052	13213.3	46581.4	1.46772	4.45655e-07	467.288	C25 H41 N O7	(1alpha,6beta,14alpha,16beta)-20-Ethyl-6,14,16-trimethoxy-4-(methoxymethyl)aconitane-1,7,8-triol	down
Com_6109_pos	13.865	300691	1.13424e+06	1.47565	0.000627772	310.25	C19 H34 O3	(+/-)-Methoprene	down
Com_6136_pos	14.084	1.34055e+07	3.33356e+07	1.07743	0.000105593	296.235	C18 H34 O4	(+/-)12(13)-DiHOME	down
Com_6138_pos	13.323	675006	2.2278e+06	1.7457	0.00846499	296.235	C18 H34 O4	(+/-)12(13)-DiHOME	down
Com_6149_pos	5.624	63897.3	246671	1.57509	0.000142674	189.1	C8 H15 N O4	(+)-castanospermine	down
Com_615_pos	7.277	35366.8	143736	1.63096	2.00332e-06	167.058	C8 H9 N O3	Pyridoxal	down
Com_6163_pos	1.538	67582	1.38248e+06	2.91384	0.0076466	171.089	C8 H13 N O3	(+)-a(S)-butyr-amido-r-butyrolactone	down
Com_6169_pos	10.809	119540	314063	1.21055	0.00788595	344.089	C18 H16 O7	(.+/-.)-Usnic acid	down
Com_6179_pos	6.585	5553.4	208915	4.25907	5.32684e-12	275.163	C15 H21 N3 O2	(-)-Physostigmine	down
Com_6182_pos	6.311	31871.2	873763	3.89385	3.74664e-10	315.147	C18 H21 N O4	(-)-Oxycodone	down
Com_6191_pos	5.79	16647.5	138776	1.90878	0.0271211	169.146	C10 H19 N O	(-)-Lupinine	down
Com_6192_pos	6.083	19567.5	681192	3.91286	0.000239472	169.146	C10 H19 N O	(-)-Lupinine	down
Com_6197_pos	8.119	5497.77	307980	4.68437	9.81768e-08	301.178	C17 H23 N3 O2	(-)-Indolactam V	down
Com_6198_pos	7.705	5842.18	312960	4.60278	6.42326e-07	301.178	C17 H23 N3 O2	(-)-Indolactam V	down
Com_6200_pos	10.979	224066	594897	1.22749	0.00208492	288.066	C15 H14 O7	(-)-Epigallocatechin	down
Com_6204_pos	14.606	8885.65	29593.6	1.43746	0.000819225	478.284	C29 H38 N2 O4	(-)-2,3-Dehydroemetine	down
Com_621_pos	6.405	10165.7	46209.8	1.82208	3.53878e-05	253.106	C11 H15 N3 O4	pyricarbate	down
Com_623_pos	10.174	1.05608e+06	2.84704e+06	1.28342	0.00411288	106.078	C8 H10	p-Xylene	down
Com_653_pos	7.31	104678	275106	1.18842	0.000770548	209.105	C11 H15 N O3	Propoxur	down
Com_65_pos	10.81	79352.6	178580	1.02849	0.00993015	284.068	C16 H12 O5	Wogonin	down
Com_669_pos	8.611	60971.5	128480	1.03996	0.0223799	337.188	C18 H27 N O5	propanidid	down
Com_671_pos	12.123	93141.3	315260	1.53835	0.00161783	337.188	C18 H27 N O5	propanidid	down
Com_674_pos	11.509	19755.4	87424.8	1.76282	6.16622e-06	277.167	C16 H23 N O3	promacyl	down
Com_692_pos	6.933	22979.1	146136	1.70634	0.0489617	220.157	C13 H20 N2 O	Prilocaine	down
Com_699_pos	10.176	5.93101e+06	1.67795e+07	1.32673	0.00261081	124.089	C8 H12 O	PR4J26TQJD	down
Com_717_pos	13.167	7388.35	80403.7	2.13441	0.0114364	324.177	C18 H28 O3 S	Piperonyl sulfoxide	down
Com_718_pos	15.302	12940.9	112719	2.52915	5.27043e-08	349.334	C23 H43 N O	Pipercitine	down
Com_728_pos	7.278	68536.6	860392	3.01527	1.11803e-06	244.051	C9 H12 N2 O4 S	Pidotimod	down
Com_72_pos	10.175	1.86642e+06	5.27906e+06	1.33415	0.0031466	152.083	C9 H12 O2	W6T83K35CA	down
Com_749_pos	8.434	16350	831913	4.41949	1.97994e-05	180.068	C12 H8 N2	phenanthroline	down
Com_752_pos	12.659	1.54004e+07	4.23801e+07	1.50819	0.0238024	179.094	C10 H13 N O2	Phenacetin	down
Com_75_pos	8.211	15257.8	37540.4	1.08271	0.000132366	345.168	C18 H23 N3 O4	VX45582AWM	down
Com_760_pos	7.398	634309	1.4928e+06	1.16668	0.0152228	179.094	C10 H13 N O2	phenacetin	down
Com_761_pos	7.859	39815.1	288617	2.32715	1.00073e-05	179.094	C10 H13 N O2	phenacetin	down
Com_772_pos	14.605	9122.56	39174.5	1.60674	0.000824736	685.465	C34 H63 N5 O9	Pepstatin	down
Com_773_pos	1.414	19058.6	43436	1.01851	0.00132793	278.138	C13 H18 N4 O3	Pentoxifylline	down
Com_795_pos	14.962	57469	150958	1.17911	0.00180571	421.297	C28 H39 N O2	paspaline	down
Com_803_pos	10.18	3.73369e+06	9.71266e+06	1.21615	0.00265569	205.131	C9 H19 N O4	Panthenol	down
Com_809_pos	9.963	15508.5	105063	2.22848	2.01335e-07	313.261	C18 H35 N O3	PALGLY	down
Com_821_pos	13.345	63111.7	559867	2.4994	1.38546e-05	250.229	C17 H30 O	P0K30CV1UE	down
Com_828_pos	8.818	33188.3	130848	1.62262	3.18112e-06	333.192	C19 H27 N O4	Oxymetebanol (JAN)	down
Com_843_pos	14.595	56246	292919	1.88171	5.1672e-05	306.219	C19 H30 O3	oxandrolone	down
Com_845_pos	5.701	23629.5	90332.1	1.61593	6.27691e-05	279.158	C14 H21 N3 O3	oxamniquine	down
Com_84_pos	5.71	6805.46	35865.9	1.93417	5.00467e-07	349.115	C16 H14 F3 N5 O	Voriconazole	down
Com_86_pos	10.104	5554.55	28974.3	1.95063	2.31676e-07	422.277	C23 H38 N2 O5	VOLICITIN	down
Com_877_pos	1.407	92085.2	264011	1.2268	7.37575e-05	275.137	C12 H21 N O6	O-glutaroyl-L-carnitine	down
Com_879_pos	13.948	175030	1.68095e+06	2.64026	4.4924e-06	290.188	C18 H26 O3	octyl methoxycinnamate	down
Com_891_pos	1.417	35586.3	122303	1.44985	7.80588e-07	289.152	C13 H23 N O6	O-3-methylglutarylcarnitine	down
Com_897_pos	11.162	13058.1	31855.1	1.05508	0.000109416	343.141	C19 H21 N O5	N-trans-sinapoyltyramine	down
Com_898_pos	14.686	123863	327885	1.03036	0.0275171	341.292	C20 H39 N O3	N-Stearoylglycine	down
Com_917_pos	7.956	103952	2.61061e+06	3.76595	4.54569e-09	140.062	C11 H8	Norcapillene	down
Com_91_pos	15.323	15410.6	47219.4	1.32201	1.47169e-07	180.151	C12 H20 O	VO340RJ9LU	down
Com_925_pos	6.26	141798	660244	1.86931	3.53689e-05	169.074	C8 H11 N O3	noradrenaline	down
Com_930_pos	11.195	46799.3	393119	2.59455	6.86229e-05	439.304	C26 H43 N O3	N-Oleoyl dopamine	down
Com_954_pos	14.457	137632	441914	1.33436	0.00059124	327.277	C19 H37 N O3	N-Heptadecanoylglycine	down
Com_95_pos	14.966	215465	534322	1.42108	0.0276004	286.229	C20 H30 O	Vitamin A	down
Com_962_pos	8.251	10908.8	79043.2	2.26576	2.42064e-05	371.1	C19 H17 N O7	Nedocromil	down
Com_963_pos	10.988	3067.22	9738	1.28607	0.000954407	371.1	C19 H17 N O7	Nedocromil	down
Com_964_pos	7.884	183908	459889	1.1228	0.000702576	232.146	C15 H23 N O2	N-Desmethyltramadol	down
Com_965_pos	7.888	170331	434822	1.15268	0.000857981	249.172	C15 H23 N O2	N-Desmethyltramadol	down
Com_971_pos	14.969	55265.8	137523	1.0717	0.00107278	439.307	C28 H41 N O3	N-Arachidonoyl dopamine	down
Com_985_pos	8.271	15843.7	52446.4	1.382	1.00393e-05	159.089	C7 H13 N O3	N-Acetylvaline	down
Com_994_pos	1.375	92399.3	1.26341e+06	3.06215	1.03296e-09	207.089	C11 H13 N O3	N-Acetyl-L-phenylalanine	down
Com_997_pos	8.803	39942.2	111870	1.25943	0.000978483	207.089	C11 H13 N O3	N-Acetyl-L-phenylalanine	down
Com_998_pos	2.038	45302.5	6.21789e+07	7.27549	0.00350697	207.089	C11 H13 N O3	N-Acetyl-L-phenylalanine	down
Com_1010_pos	2.789	1.3852e+06	292921	2.09774	0.000927786	175.048	C6 H9 N O5	N-Acetyl-L-aspartic acid	up
Com_1017_pos	1.424	1.8723e+06	346954	1.72178	0.0048719	144.126	C7 H16 N2 O	N-Acetylcadaverine	up
Com_1083_pos	6.114	43220.4	17070.8	1.07343	0.00642139	492.273	C28 H36 N4 O4	Mucronine B	up
Com_1136_pos	7.64	196174	90530.9	1.05884	0.0318815	294.121	C14 H18 N2 O5	Methyl alpha-aspartylphenylalaninate	up
Com_1169_pos	1.414	158212	67467.7	1.03822	0.00643088	262.168	C15 H22 N2 O2	Mepindolol	up
Com_1179_pos	14.003	202764	63029.2	1.31657	0.000499857	386.245	C24 H34 O4	Medroxyprogesterone 17-acetate	up
Com_1185_pos	12.158	414239	142351	1.30872	0.00480526	344.234	C22 H32 O3	Medroxyprogesterone	up
Com_1188_pos	12.399	174821	55403.6	1.21372	0.0203185	340.24	C23 H32 O2	Medrogestone	up
Com_1189_pos	12.588	372211	38260.7	1.631	0.0451987	340.24	C23 H32 O2	Medrogestone	up
Com_1226_pos	1.415	156958	52519.1	1.06584	0.0338715	278.199	C16 H26 N2 O2	Lycocernuine	up
Com_1230_pos	14.328	2.31527e+07	7.91654e+06	1.06172	0.0274223	440.365	C30 H48 O2	Lup-20(29)-en-28-al, 3beta-hydroxy-	up
Com_1253_pos	14.141	2.96402e+06	1.14253e+06	1.08012	0.000540918	306.253	C20 H34 O2	Linolenic acid ethyl ester	up
Com_1254_pos	14.384	1.75263e+06	530878	1.35661	0.00321158	306.253	C20 H34 O2	Linolenic acid ethyl ester	up
Com_1261_pos	10.743	113893	36284.5	1.39325	0.0163545	226.168	C12 H22 N2 O2	LIJ968E05S	up
Com_1311_pos	1.386	1.95377e+07	4.59843e+06	2.24669	0.00287802	133.037	C4 H7 N O4	L-Aspartic acid	up
Com_1323_pos	7.125	81508.3	20316.3	1.30075	0.0186187	200.152	C10 H20 N2 O2	LA133J59VU	up
Com_1330_pos	1.285	915938	360101	1.06554	0.00124007	197.077	C6 H13 N3 O3	L-(+)-Citrulline	up
Com_1470_pos	12.16	254063	84063.1	1.47256	0.0202669	362.245	C22 H34 O4	IE05VO8P8P	up
Com_1493_pos	10.885	372559	106185	1.28297	0.0110778	176.047	C10 H8 O3	hymecromone	up
Com_1495_pos	10.012	1.86575e+06	259761	1.8993	0.0169456	176.047	C10 H8 O3	hymecromone	up
Com_151_pos	1.735	951011	291266	1.36836	2.19466e-05	112.027	C4 H4 N2 O2	Uracil	up
Com_1579_pos	6.687	157140	53590.8	1.21883	0.000522229	323.209	C18 H29 N O4	guaiapate	up
Com_1619_pos	15.443	190197	90109.4	1.10156	0.0221443	432.323	C27 H44 O4	gitogenin	up
Com_161_pos	11.767	174637	53847.8	1.36432	0.00195715	280.167	C16 H24 O4	UNII:V9Q7UUZ15U	up
Com_1622_pos	12.421	126842	32409.6	1.48346	0.00584269	346.25	C22 H34 O3	Ginkgoic acid	up
Com_1626_pos	11.936	1.346e+06	469582	1.21237	0.0017876	246.161	C16 H22 O2	geroquinol	up
Com_1770_pos	12.188	1.17827e+06	454046	1.0519	0.00361871	440.328	C29 H44 O3	Estradiol undecylate	up
Com_1816_pos	14.427	414076	151050	1.1707	0.00373248	308.232	C20 H30 O2	Eicosapentaenoic acid	up
Com_1847_pos	1.379	613018	206081	1.06738	0.0439543	526.15	C18 H32 O16	D-Raffinose	up
Com_1879_pos	12.607	2.78977e+06	677265	1.60383	0.0041767	328.24	C22 H32 O2	Docosahexaenoic acid	up
Com_1903_pos	1.269	2.24435e+06	1.08903e+06	1.09631	0.0258471	146.069	C5 H10 N2 O3	DL-Glutamine	up
Com_1966_pos	14.342	165492	55014.7	1.17594	0.00731778	321.266	C20 H35 N O2	Dihexyverine	up
Com_1978_pos	15.308	39350.9	17469.7	1.12217	0.0188238	309.266	C19 H35 N O2	Dicyclomine	up
Com_1983_pos	1.71	213055	83335.2	1.10601	0.0088687	216.024	C12 H8 O2 S	Dibenzothiophene sulfone	up
Com_1984_pos	1.222	394398	155453	1.07044	0.0130519	190.095	C7 H14 N2 O4	Diaminopimelic acid	up
Com_1_pos	1.808	465977	117146	2.23632	0.0067653	259.069	C10 H16 N2 O7	?-L-Glutamyl-L-glutamic acid	up
Com_2023_pos	9.346	140465	21545.1	1.64515	0.0300223	414.215	C23 H30 N2 O5	deacetylvindoline	up
Com_2036_pos	1.409	856427	209781	1.44817	0.00503951	111.043	C4 H5 N3 O	Cytosine	up
Com_2091_pos	13.604	400973	132443	1.18846	0.0295464	346.211	C21 H30 O4	Corticosterone	up
Com_2113_pos	12.606	3.11092e+06	741579	1.61791	0.00483199	346.25	C22 H36 O4	Ciprostene	up
Com_2118_pos	10.017	540311	129156	1.30793	0.035037	148.052	C9 H8 O2	Cinnamic acid	up
Com_2123_pos	9.224	94972.6	34532.4	1.15054	0.00104932	338.126	C19 H18 N2 O4	Cimoxatone	up
Com_2168_pos	13.959	504633	100271	1.52707	0.0301968	368.255	C21 H36 O5	Carboprost	up
Com_2179_pos	6.269	554685	30996.4	3.1193	0.000168494	186.137	C9 H18 N2 O2	capuride	up
Com_2191_pos	1.381	2.14927e+06	583735	1.4646	0.000316215	113.084	C6 H11 N O	Caprolactam	up
Com_2203_pos	12.524	863132	330057	1.03414	0.0039062	456.323	C29 H44 O4	callystatin A	up
Com_2204_pos	13.167	321391	66891.2	1.51582	0.0276802	416.328	C27 H44 O3	Calcitriol	up
Com_2279_pos	1.468	338623	147229	1.01003	0.000353169	232.106	C9 H16 N2 O5	Boc-D-Asn-OH	up
Com_2380_pos	14.129	183213	83647.7	1.05446	0.019263	308.232	C19 H34 O4	Avocadyne 1-acetate	up
Com_2415_pos	1.232	894514	294587	1.16771	0.0351034	289.138	C10 H19 N5 O5	Arg-Asp	up
Com_2459_pos	10.661	108921	35837.5	1.31101	1.55937e-06	272.213	C19 H28 O	Androst-4-en-3-one	up
Com_2466_pos	13.163	3.40096e+06	1.04555e+06	1.47211	0.00203635	332.196	C20 H30 O5	Andrographolide	up
Com_2503_pos	14.329	720352	239069	1.11119	0.0175919	404.344	C30 H44	all-trans-4,4'-diapo-zeta-carotene	up
Com_2543_pos	1.836	1.23993e+06	150690	2.89003	0.00584257	347.062	C10 H14 N5 O7 P	Adenosine 5'-monophosphate	up
Com_2602_pos	13.168	5.77715e+06	2.48608e+06	1.06545	0.0129779	292.203	C18 H28 O3	9S,13R-12-Oxophytodienoic acid	up
Com_2675_pos	1.533	1.29984e+06	308262	1.87342	0.0313771	141.115	C8 H15 N O	8-Methyl-8-azabicyclo[3.2.1]octan-3-ol	up
Com_2676_pos	1.981	668335	80801.9	2.57145	0.000155017	141.115	C8 H15 N O	8-Methyl-8-azabicyclo[3.2.1]octan-3-ol	up
Com_2743_pos	12.606	411110	126637	1.30831	0.00550087	254.203	C19 H26	7-Isopropyl-4a-methyl-1-methylene-1,2,3,4,4a,9,10,10a-octahydrophenanthrene	up
Com_2818_pos	14.384	1.52758e+06	482779	1.2591	0.00656086	266.26	C18 H34 O	6ZJN11424N	up
Com_2822_pos	14.139	1.54769e+06	299085	1.88531	0.000220147	266.26	C18 H34 O	6ZJN11424N	up
Com_2853_pos	10.569	61189.2	20167.5	1.53586	0.0342509	244.131	C12 H20 O5	6-Hydroxy-5-methyl-4,11-dioxoundecanoic acid	up
Com_2_pos	1.832	479104	138281	1.77249	0.00553581	276.095	C10 H16 N2 O7	?-L-Glutamyl-L-glutamic acid	up
Com_3075_pos	6.294	195818	83465.7	1.20086	0.0190582	116.062	C9 H8	4-Ethynyltoluene	up
Com_3186_pos	13.762	52617.5	20722	1.01034	0.0186635	402.328	C30 H42	4,4'-Diaponeurosporene	up
Com_3284_pos	14.136	155386	33998.3	1.59814	0.00323368	446.302	C27 H42 O5	3-Dehydro-2-deoxyecdysone	up
Com_3307_pos	2.697	322949	49961.7	2.38652	0.0007916	347.062	C10 H14 N5 O7 P	3'-Adenosine monophosphate (3'-AMP)	up
Com_3308_pos	3.917	346124	40608	2.43934	0.000892082	347.062	C10 H14 N5 O7 P	3'-Adenosine monophosphate (3'-AMP)	up
Com_3313_pos	10.31	95739.3	28036.7	1.14286	0.0370498	300.11	C16 H16 N2 O4	3A35O9G3YZ	up
Com_3348_pos	8.041	196109	68285.2	1.19902	0.000369964	211.084	C10 H13 N O4	33TD13T99R	up
Com_3370_pos	6.47	35459	10333.6	1.38092	0.00143256	296.125	C15 H20 O6	3,7,15-Trihydroxy-12,13-epoxytrichothec-9-en-8-one	up
Com_3422_pos	13.756	3.97479e+06	1.43258e+06	1.06894	0.0212163	438.349	C30 H46 O2	2-phytyl-1,4-dihydroxynaphthalene	up
Com_3445_pos	5.505	157117	33778.2	1.73728	0.000262574	155.131	C9 H17 N O	2K4430S3XP	up
Com_345_pos	14.42	2.39845e+06	257458	1.71919	0.0445679	334.249	C21 H34 O3	Tetrahydrodeoxycorticosterone	up
Com_3513_pos	1.373	1.42787e+06	189925	2.6657	0.00377703	130.11	C6 H14 N2 O	2920IH58NC	up
Com_3527_pos	14.052	720030	21136.4	3.79197	0.000313491	527.36	C32 H49 N O5	23-(1,4-Dimethyl-2,8-dioxabicyclo[3.2.1]oct-4-yl)-23-oxodaphnan-22-yl acetate	up
Com_352_pos	13.756	6.55204e+06	2.31118e+06	1.06717	0.0233341	456.359	C30 H48 O3	Testosterone undecanoate	up
Com_3554_pos	14.039	167347	45835.7	1.60601	0.000277464	368.271	C25 H36 O2	2-[(3E,7E)-4,8,12-Trimethyl-3,7,11-tridecatrien-1-yl]-6-chromanol	up
Com_3664_pos	14.712	1.46154e+08	6.62582e+07	1.00955	0.0307185	354.276	C21 H38 O4	1-Linoleoyl glycerol	up
Com_3672_pos	14.597	1.51796e+06	287012	1.82261	0.000859842	453.285	C21 H44 N O7 P	1-hexadecanoyl-sn-glycero-3-phosphoethanolamine	up
Com_3680_pos	14.33	2.31683e+07	7.47413e+06	1.04407	0.0437056	458.375	C30 H50 O3	1EZ10D7E2F	up
Com_3692_pos	12.65	334592	134989	1.04152	0.00130366	272.177	C18 H24 O2	19-Norandrostenedione	up
Com_3703_pos	14.457	1.46927e+06	339155	1.69426	5.15802e-05	268.276	C18 H36 O	172F2WN8DV	up
Com_3714_pos	12.396	642933	193628	1.44105	0.00474047	384.227	C22 H34 O4	16,16-Dimethyl prostaglandin A2	up
Com_3721_pos	13.436	1.54563e+06	673089	1.00587	0.00588397	390.237	C23 H34 O5	15-Deoxy-?12,14-prostaglandin J2-2-glycerol ester	up
Com_3758_pos	12.399	535672	224610	1.10916	0.0141891	330.219	C20 H36 O4	11-Deoxy prostaglandin F1a	up
Com_3767_pos	14.717	930438	287352	1.78138	0.0261217	350.282	C22 H38 O3	11-(3,4-Dimethyl-5-pentyl-2-furyl)undecanoic acid	up
Com_3792_pos	12.563	152480	9719.95	2.53022	0.00406879	836.541	C43 H81 O13 P	1-[(Hydroxy{[(2R,3R,5S,6R)-2,3,4,5,6-pentahydroxycyclohexyl]oxy}phosphoryl)oxy]-3-(palmitoyloxy)-2-propanyl (9Z)-9-octadecenoate	up
Com_3839_pos	14.455	3.63435e+06	807484	1.76296	1.17871e-05	286.287	C18 H38 O2	1,18-Octadecanediol	up
Com_3856_pos	6.709	28932.3	10192.7	1.16715	0.000809328	295.127	C12 H17 N5 O4	0L9766EW9W	up
Com_394_pos	2.751	688185	88657	2.40239	0.00142487	197.035	C5 H11 N O5 S	Tauropine	up
Com_3974_pos	12.65	1.5076e+06	495805	1.28773	0.000356902	348.191	C17 H26 N4 Na2 O	[Similar to: Thromboxane B2; ?Mass: 22.0450 Da]	up
Com_3989_pos	14.141	471073	89323.3	1.8718	0.000312398	248.25	C18 H32	[Similar to: Tetranor-12(S)-HETE; ?Mass: 17.9383 Da]	up
Com_4011_pos	13.699	963263	245431	1.37348	0.0162449	354.24	C17 H36 N2 Na O2 P	[Similar to: Terpestacin; ?Mass: 48.0371 Da]	up
Com_4032_pos	12.603	474881	168203	1.30486	0.001296	425.313	C24 H43 N O5	[Similar to: Terpestacin; ?Mass: -23.0363 Da]	up
Com_4050_pos	12.576	1.43598e+06	579171	1.07148	0.00074147	336.245	C24 H32 O	[Similar to: Taurocholic acid; ?Mass: 179.0470 Da]	up
Com_4076_pos	8.527	253068	94480.5	1.11127	0.00955461	749.418	C35 H60 N9 O5 P S	[Similar to: Spiramycin; ?Mass: 93.0959 Da]	up
Com_4091_pos	2.783	413084	78411.4	2.25723	0.00108598	197.03	C4 H13 N3 P2 S	[Similar to: S-Methyl-L-cysteine-S-oxide; ?Mass: -45.9994 Da]	up
Com_4133_pos	15.442	184034	87104.5	1.10413	0.0238023	454.305	C27 H43 Na O4	[Similar to: Salinomycin; ?Mass: 296.1867 Da]	up
Com_4230_pos	3.264	216757	80070.8	1.07148	0.0272105	478.179	C19 H30 N2 O12	[Similar to: Penta-N-acetylchitopentaose; ?Mass: 555.2282 Da]	up
Com_4231_pos	3.27	1.5655e+06	534182	1.13209	0.0345393	496.19	C19 H32 N2 O13	[Similar to: Penta-N-acetylchitopentaose; ?Mass: 537.2178 Da]	up
Com_4251_pos	14.454	2.10149e+06	461719	1.78737	8.14071e-06	308.268	C16 H32 N6	[Similar to: PEG Monooleate n8; ?Mass: 326.1971 Da]	up
Com_4291_pos	7.38	59343.6	14041.6	1.71753	0.001718	390.236	C17 H36 K N4 Na O2	[Similar to: Obacunone; ?Mass: 63.9634 Da]	up
Com_4295_pos	9.966	2.33317e+06	93923.1	3.13227	0.0034685	432.165		[Similar to: NVP-231; ?Mass: -0.9987 Da]	up
Com_4303_pos	8.709	171775	62499.9	1.15767	0.0026409	287.113	C14 H18 N Na O4	[Similar to: Noroxymorphone; ?Mass: 0.0030 Da]	up
Com_4329_pos	15.724	137364	52932.8	1.04969	0.00120217	372.266	C18 H37 N4 O2 P	[Similar to: Neohesperidin; ?Mass: 237.9241 Da]	up
Com_4377_pos	1.354	68394.2	16309.5	1.65419	1.12104e-05	140.587		[Similar to: N1-Benzyl-2-[(2-oxo-3-piperidyl)carbonyl]hydrazine-1-carbothioamide; ?Mass: 165.5283 Da]	up
Com_4380_pos	7.087	154623	32216.4	1.80651	0.0176339	419.252	C22 H35 N3 Na2 O2	[Similar to: N1-{1-[2-(Cyclohexylanilino)-2-oxoethyl]-4-piperidyl}benzamide; ?Mass: 0.0048 Da]	up
Com_4432_pos	10.019	5.58586e+06	824422	2.02603	0.0131629	462.176	C25 H28 N4 O P2	[Similar to: Morphine-3-glucuronide; ?Mass: -1.0072 Da]	up
Com_4473_pos	5.506	131481	24181.2	1.92784	0.000195445	172.157	C9 H20 N2 O	[Similar to: Methyl 4-cyano-1-oxo-1H-benzo[d]pyrido[2,1-b][1,3]thiazole-3-carboxylate; ?Mass: 111.8682 Da]	up
Com_4484_pos	1.351	610733	119683	1.74739	0.00626316	1064.29	C35 H68 N2 Na O25 P3 S	[Similar to: Methyl 2-[(2-phenylimidazo[1,2-a]pyrimidin-3-yl)sulfanyl]benzoate; ?Mass: -703.2057 Da]	up
Com_4501_pos	14.439	114991	43434.3	1.17907	0.00355999	408.18	C17 H33 Cl N4 O S2	[Similar to: Maslinic acid; ?Mass: 64.1750 Da]	up
Com_451_pos	14.132	1.28212e+06	271871	1.80588	0.000196397	284.271	C18 H36 O2	Stearic acid	up
Com_4531_pos	13.489	1.87413e+06	808940	1.00523	0.00534068	360.227	C19 H39 P3	[Similar to: Maduramicin; ?Mass: 556.3126 Da]	up
Com_4533_pos	13.736	2.37786e+06	801219	1.36166	0.00145081	392.253	C20 H34 N4 Na2 O	[Similar to: Maduramicin; ?Mass: 524.2866 Da]	up
Com_4534_pos	13.483	1.87966e+06	823383	1.00083	0.00515463	392.253	C20 H34 N4 Na2 O	[Similar to: Maduramicin; ?Mass: 524.2865 Da]	up
Com_453_pos	14.385	4.23594e+06	1.31538e+06	1.28922	0.00664713	284.271	C18 H36 O2	Stearic acid	up
Com_4553_pos	1.339	1.18914e+06	312507	1.65649	0.000144077	489.169	C19 H29 N3 Na2 O9	[Similar to: L-Glutamic acid; ?Mass: -342.1155 Da]	up
Com_4556_pos	1.33	1.04351e+06	103901	2.39643	0.00467848	147.126	C7 H17 N O2	[Similar to: L-Glutamic acid; ?Mass: -0.0725 Da]	up
Com_4561_pos	14.715	951374	299772	1.50995	0.0327321	746.5	C38 H70 N8 Na2 P2	[Similar to: Leucocrystal violet; ?Mass: -373.2478 Da]	up
Com_4564_pos	1.372	1.42868e+06	172793	3.12054	0.000934309	229.063	C11 H13 N Na O P	[Similar to: L-Aspartic acid; ?Mass: -96.0258 Da]	up
Com_4565_pos	1.372	1.44937e+06	183992	2.9699	0.00085981	475.153	C16 H29 N O15	[Similar to: L-Aspartic acid; ?Mass: -342.1156 Da]	up
Com_4566_pos	1.368	1.47073e+06	186886	2.91801	0.000654033	434.127	C13 H28 K N2 Na O10	[Similar to: L-Aspartic acid; ?Mass: -301.0893 Da]	up
Com_4659_pos	13.755	1.41146e+06	507830	1.04434	0.0291341	342.325	C23 H43 Na	[Similar to: Fasciculic acid B; ?Mass: 294.0992 Da]	up
Com_4667_pos	14.153	492458	136337	1.26111	0.0236946	382.271	C21 H35 N4 Na O	[Similar to: Fasciculic acid B; ?Mass: 254.1525 Da]	up
Com_4668_pos	13.957	429669	93900.1	1.45219	0.0308223	390.237	C22 H36 N2 P2	[Similar to: Fasciculic acid B; ?Mass: 246.1864 Da]	up
Com_4682_pos	13.758	1.41586e+06	489449	1.091	0.0283329	420.338	C25 H49 Na O S	[Similar to: Fasciculic acid B; ?Mass: 216.0854 Da]	up
Com_4784_pos	14.05	788717	43525.4	3.10575	0.000487777	510.334	C28 H42 N6 O3	[Similar to: Docosahexaenoic acid ethyl ester; ?Mass: -154.0624 Da]	up
Com_4792_pos	6.441	157573	19025	2.42954	6.79656e-06	109.016	C5 H3 N O2	[Similar to: DL-Tryptophan; ?Mass: 95.0738 Da]	up
Com_4793_pos	6.446	155635	11310.9	3.03201	6.59178e-07	187.03	C7 H9 N O3 S	[Similar to: DL-Tryptophan; ?Mass: 17.0599 Da]	up
Com_4835_pos	6.96	396015	122916	1.33268	0.000907942	229.095	C10 H15 N O5	[Similar to: Diethyl 4-hydroxyiminocyclohexane-1,1-dicarboxylate; ?Mass: 28.0317 Da]	up
Com_4885_pos	12.127	347308	135375	1.16403	0.0104022	644.341	C28 H59 N2 Na2 O5 P S2	[Similar to: Cycloxydim; ?Mass: -319.1697 Da]	up
Com_4902_pos	10.014	1.88876e+06	270253	1.85668	0.0184258	144.021	C9 H4 O2	[Similar to: Curcumin; ?Mass: 224.1051 Da]	up
Com_4944_pos	10.012	404678	90550.1	1.35697	0.032259	247.12	C10 H18 K N5	[Similar to: Cimicifugic acid A; ?Mass: 200.9803 Da]	up
Com_4946_pos	1.22	208614	31152.5	2.14938	0.00444977	391.158	C9 H26 N7 O8 P	[Similar to: CI-1029; ?Mass: 92.0860 Da]	up
Com_4962_pos	12.163	83068.5	28129.2	1.284	0.00432242	384.227	C21 H30 N4 Na2	[Similar to: Cholecalciferol; ?Mass: 0.1123 Da]	up
Com_5018_pos	1.284	327682	53673.7	2.02658	0.000330952	195.087	C6 H9 N7 O	[Similar to: Caffeine; ?Mass: -1.0068 Da]	up
Com_5049_pos	11.29	103862	38375.5	1.2306	0.00459876	278.113	C10 H21 N2 Na2 O2 P	[Similar to: Bis(2-ethylhexyl) isophthalate; ?Mass: 112.1645 Da]	up
Com_5205_pos	13.714	83021.9	24590.9	1.32677	0.0276185	368.253	C17 H32 N6 O3	[Similar to: 7-Formyl-4,7'-dihydroxy-6-(hydroxymethyl)-2',5',5',8a'-tetramethyl-3',4',4a',5',6',7',8',8a'-octahydro-2'H,3H-spiro[1-benzofuran-2,1'-naphthalen]-6'-yl acetate; ?Mass: 77.9774 Da]	up
Com_5206_pos	13.442	2.92456e+06	1.12296e+06	1.09183	0.0129807	368.255	C14 H36 N6 O3 S	[Similar to: 7-Formyl-4,7'-dihydroxy-6-(hydroxymethyl)-2',5',5',8a'-tetramethyl-3',4',4a',5',6',7',8',8a'-octahydro-2'H,3H-spiro[1-benzofuran-2,1'-naphthalen]-6'-yl acetate; ?Mass: 77.9751 Da]	up
Com_5223_pos	6.913	173265	34223.3	1.43348	0.0307262	188.068	C7 H9 N4 Na O	[Similar to: 7-(2,3-Dihydroxypropyl)theophylline; ?Mass: 66.0335 Da]	up
Com_5247_pos	12.515	559068	192361	1.15964	0.00263584	438.313	C25 H38 N6 O	[Similar to: 6-O-?D-Glucopyranosyl-1-O-[(3?5?,9?)-3,19,24-trihydroxy-24,28-dioxours-12-en-28-yl]-?D-glucopyranose; ?Mass: 388.1224 Da]	up
Com_5251_pos	12.482	2.66789e+06	772988	1.34077	0.00237085	474.334	C24 H49 N2 Na2 O2 P	[Similar to: 6-O-?D-Glucopyranosyl-1-O-[(3?5?,9?)-3,19,24-trihydroxy-24,28-dioxours-12-en-28-yl]-?D-glucopyranose; ?Mass: 352.1014 Da]	up
Com_5291_pos	11.214	139111	20776.1	1.75742	0.0193652	272.209	C15 H30 Na2 O	[Similar to: 5-Formyl-4,8-dihydroxy-3-(3-methoxy-3-oxo-1-propen-2-yl)-8a-methyldecahydro-2-naphthalenyl 3,4-dihydroxy-2-methylenebutanoate; ?Mass: 153.9795 Da]	up
Com_5362_pos	9.75	2.13353e+06	602939	1.48008	0.00211082	787.434	C37 H66 N Na O15	[Similar to: 3-O-Acetyltylosin; ?Mass: 170.0961 Da]	up
Com_5370_pos	9.745	802294	239935	1.40049	0.00178283	805.444	C37 H71 N5 Na2 O5 P2 S	[Similar to: 3-O-Acetyltylosin; ?Mass: 152.0856 Da]	up
Com_5373_pos	9.754	1.41749e+06	407251	1.45681	0.0025369	819.46	C47 H62 N7 O4 P	[Similar to: 3-O-Acetyltylosin; ?Mass: 138.0698 Da]	up
Com_5394_pos	14.033	44244.8	15583.8	1.14029	0.0025441	350.26	C25 H34 O	[Similar to: 3-Methoxy prostaglandin F1a; ?Mass: 36.0065 Da]	up
Com_5515_pos	11.773	73397.1	18419	1.36752	0.0395095	448.261	C22 H36 N6 O2 S	[Similar to: 2',3'-Dideoxyinosine; ?Mass: -212.1697 Da]	up
Com_5536_pos	13.42	328285	40047.9	2.29833	0.00106185	236.101	C10 H14 N4 Na2	[Similar to: 2-(3,4-Dihydroxyphenyl)ethyl 4-O-[(2E)-3-(3,4-dihydroxyphenyl)-2-propenoyl]-?D-glucopyranoside; ?Mass: 242.0463 Da]	up
Com_555_pos	14.185	3.09213e+06	637416	1.69372	0.00200116	370.25	C24 H34 O3	Rimexolone	up
Com_5567_pos	14.714	497693	200726	1.11064	0.0151497	368.292	C18 H41 K N4 O	[Similar to: 1-Linoleoyl glycerol; ?Mass: -14.0149 Da]	up
Com_5662_pos	12.424	213459	48579.8	1.59594	0.00386812	310.229	C17 H35 K O2	[Similar to: (6aR,9R,9aR)-9-Acetyl-3-[(1E,3E,5S)-3,5-dimethyl-1,3-heptadien-1-yl]-6a-methyl-9,9a-dihydro-6H-furo[2,3-H]isochromene-6,8(6aH)-dione; ?Mass: 71.9492 Da]	up
Com_5666_pos	11.934	405935	161648	1.04401	0.00331678	228.151	C16 H20 O	[Similar to: (5?,6a,7a,9?,16?)-16-(?D-Glucopyranosyloxy)-6,7,17-trihydroxykauran-19-oic acid; ?Mass: 302.1216 Da]	up
Com_5693_pos	14.328	1.01722e+07	3.52033e+06	1.06784	0.0238519	422.354	C30 H46 O	[Similar to: (3?5?,9?,18?,19?,20?)-3-(?D-Glucopyranosyloxy)urs-12-ene-27,28-dioic acid; ?Mass: 226.0334 Da]	up
Com_5733_pos	10.014	1.72447e+07	2.36886e+06	2.02667	0.0137875	440.194	C25 H30 Na2 O4	[Similar to: (3R,5R)-1,3,5-Trihydroxy-4-{[(2E)-3-(4-hydroxy-3-methoxyphenyl)-2-propenoyl]oxy}cyclohexanecarboxylic acid; ?Mass: -72.0832 Da]	up
Com_574_pos	12.084	97834.9	39706.2	1.05523	0.0169758	328.239	C22 H32 O2	Retinyl acetate	up
Com_577_pos	12.426	562535	133200	1.57444	0.00548296	328.24	C22 H32 O2	Retinyl acetate	up
Com_5836_pos	13.737	2.12935e+06	776589	1.29899	0.00342533	352.261	C14 H36 N6 O2 S	[Similar to: (+/-)12(13)-DiHOME; ?Mass: -38.0149 Da]	up
Com_598_pos	9.956	6.4267e+06	287177	2.98118	0.00483232	410.183	C23 H26 N2 O5	Quinaprilat	up
Com_59_pos	6.269	109966	28178.4	1.38526	0.00623719	127.1	C7 H13 N O	X2CFE4SDT6	up
Com_6036_pos	12.573	55812.3	14060.7	1.45397	0.00478459	838.555	C43 H83 O13 P	(2R)-1-[(Hydroxy{[(1s,3R)-2,3,4,5,6-pentahydroxycyclohexyl]oxy}phosphoryl)oxy]-3-(palmitoyloxy)-2-propanyl stearate	up
Com_6057_pos	10.838	163748	13818	2.28616	0.00909605	306.136	C19 H18 N2 O2	(2E)-3-(4-Hydroxyphenyl)-N-[2-(1H-indol-3-yl)ethyl]acrylamide	up
Com_6082_pos	14.012	206545	54937.4	1.57861	0.00636562	385.261	C24 H35 N O3	(1S,2R,7R,8R,11R,12R)-12-Methyl-6-methylene-17-oxa-14-azahexacyclo[10.6.3.1~5,8~.0~1,11~.0~2,8~.0~14,18~]docos-7-yl acetate	up
Com_6127_pos	14.634	1.7136e+06	797325	1.01508	0.0467948	345.264	C22 H37 N O3	(+/-)5(6)-EET Ethanolamide	up
Com_6201_pos	14.327	1.53735e+07	5.56456e+06	1.00349	0.0288675	220.182	C15 H24 O	(-)-Caryophyllene oxide	up
Com_640_pos	6.11	44165	4849.14	2.24874	0.00384288	294.194	C16 H26 N2 O3	proxymetacaine	up
Com_673_pos	6.837	92570.9	19525.7	1.53341	0.00567961	277.167	C16 H23 N O3	promacyl	up
Com_696_pos	12.837	128530	48971.4	1.11916	0.00267217	496.306	C27 H44 O8	Pregnanediol-3-glucuronide	up
Com_766_pos	8.093	56610.7	12396.2	1.75685	1.94955e-05	280.131	C15 H20 O5	Phaseic acid	up
Com_807_pos	14.435	610223	253998	1.06139	0.00427085	268.24	C17 H32 O2	Palmitelaidic acid methyl ester	up
Com_839_pos	1.386	1.77293e+06	518821	1.73667	0.0029546	87.0319	C3 H5 N O2	oxazolidinone	up
Com_83_pos	10.019	370420	101025	1.1661	0.041228	264.147	C14 H20 N2 O3	Vorinostat	up
Com_937_pos	1.436	482036	161254	1.30553	0.00322795	86.073	C7 H13 N O	N-Methylcaprolactam	up
Com_969_pos	8.709	592731	217851	1.20708	0.00348427	265.131	C14 H19 N O4	N-Benzyloxycarbonyl-L-leucine	up
Com_983_pos	5.388	442717	169120	1.08596	0.00115861	159.089	C7 H13 N O3	N-Acetylvaline	up
Com_2905_pos	798581	615029	169985	up	0.861111	13.694	344.196	5-trans prostaglandin F2?C20 H34 O5
Com_2906_pos	769753	577381	126271	up	0.861111	13.698	376.222	5-trans prostaglandin F2?C20 H34 O5
